# Supplementary material for: Associations Between the Purinergic Receptor P2X7 and Leprosy Disease
Source: Front Genet. 2021 Nov 2;12:730991. doi: 10.3389/fgene.2021.730991 (PMC8593470; doi:10.3389/fgene.2021.730991)
Supplement: Supplementary Table 1 — Genotyped samples. [file Table_1.XLSX]

## Sheet: Healthy controls
Gender	Age	Sample	SNP	Allele 1	Allele 2	SNP	Allele 1	Allele 2
F	29	BS 1	rs3751143	A	A	rs1718119	G	G
M	38	BS 2	rs3751143	A	C	rs1718119
M	43	BS 3	rs3751143	A	C	rs1718119
M	36	BS 4	rs3751143	A	A	rs1718119	A	A
F	28	BS 5	rs3751143	A	A	rs1718119
M	34	BS 6	rs3751143	A	A	rs1718119
M	22	BS 7	rs3751143	A	C	rs1718119
M	27	BS 8	rs3751143	A	A	rs1718119
F	41	BS 9	rs3751143	A	C	rs1718119
M	41	BS 10	rs3751143	A	C	rs1718119
M	44	BS 11	rs3751143	A	A	rs1718119
M	54	BS 12	rs3751143	A	A	rs1718119
M	45	BS 13	rs3751143	A	A	rs1718119
F	32	BS 14	rs3751143	A	C	rs1718119
M	31	BS 15	rs3751143	A	C	rs1718119
M	29	BS 16	rs3751143	A	C	rs1718119
M	50	BS 17	rs3751143	A	C	rs1718119
M	45	BS 18	rs3751143	A	C	rs1718119
M	56	BS 19	rs3751143	A	A	rs1718119
M	61	BS 20	rs3751143	C	C	rs1718119
M	28	BS 21	rs3751143	A	A	rs1718119
M	66	BS 22	rs3751143	A	A	rs1718119
M	55	BS 23	rs3751143	A	C	rs1718119
M	29	BS 24	rs3751143	A	A	rs1718119
M		BS 25	rs3751143	A	A	rs1718119
M	40	BS 27	rs3751143	A	A	rs1718119
M	42	BS 28	rs3751143	A	C	rs1718119
M	33	BS 29	rs3751143	A	C	rs1718119
M	36	BS 30	rs3751143	A	A	rs1718119
M	38	BS 31	rs3751143	A	C	rs1718119
F	23	BS 32	rs3751143	A	C	rs1718119
M	26	BS 33	rs3751143	A	A	rs1718119
M	46	BS 35	rs3751143	A	A	rs1718119
F	19	BS 36	rs3751143	C	C	rs1718119
M	40	BS 37	rs3751143	A	A	rs1718119	G	G
M	42	BS 38	rs3751143	A	A	rs1718119
M	35	BS 39	rs3751143	A	A	rs1718119
M	53	BS 40	rs3751143	A	A	rs1718119	A	G
M	31	BS 41	rs3751143	A	C	rs1718119
M	38	BS 45	rs3751143	A	C	rs1718119
M	23	BS 46	rs3751143	A	C	rs1718119
M	30	BS 47	rs3751143	A	A	rs1718119
M	45	BS 48	rs3751143	A	A	rs1718119
M	30	BS 51	rs3751143	A	C	rs1718119
M	43	BS 52	rs3751143	A	A	rs1718119	G	G
M	52	BS 53	rs3751143	A	A	rs1718119	A	G
M	37	BS 55	rs3751143	A	A	rs1718119
M	39	BS 57	rs3751143	A	A	rs1718119	A	G
M		BS 58	rs3751143	A	A	rs1718119	G	G
F	32	BS 59	rs3751143	A	A	rs1718119
M	49	BS 60	rs3751143	A	A	rs1718119	A	G
M	51	BS 61	rs3751143	A	A	rs1718119
M	25	BS 62	rs3751143			rs1718119	G	G
M	43	BS 63	rs3751143	A	A	rs1718119	G	G
M		BS 64	rs3751143	A	A	rs1718119
M	45	BS 66	rs3751143	A	A	rs1718119	A	A
M	29	BS 67	rs3751143	A	C	rs1718119
M		BS 68	rs3751143	A	A	rs1718119	A	G
M		BS 69	rs3751143	A	C	rs1718119	G	G
M	39	BS 70	rs3751143	C	C	rs1718119
M	33	BS 71	rs3751143	A	C	rs1718119
M	40	BS 72	rs3751143	A	A	rs1718119	A	G
M	37	BS 74	rs3751143	A	A	rs1718119
M	31	BS 75	rs3751143	A	A	rs1718119	A	G
M	43	BS 77	rs3751143	A	A	rs1718119	A	G
M	40	BS 78	rs3751143	A	A	rs1718119	A	G
M	30	BS 79	rs3751143	C	C	rs1718119
M	19	BS 80	rs3751143	A	A	rs1718119	A	A
M	24	BS 81	rs3751143	A	A	rs1718119	G	G
M	38	BS 82	rs3751143	C	C	rs1718119
M	47	BS 83	rs3751143	A	A	rs1718119
M	28	BS 85	rs3751143	A	A	rs1718119	A	G
M	24	BS 87	rs3751143			rs1718119
M		BS 88	rs3751143	A	C	rs1718119
F	27	BS 89	rs3751143	C	C	rs1718119
M		BS 90	rs3751143	A	C	rs1718119	G	G
M		BS 91	rs3751143	A	A	rs1718119
M	47	BS 92	rs3751143	C	C	rs1718119
M		BS 93	rs3751143	A	A	rs1718119
M	26	BS 94	rs3751143	A	A	rs1718119
M	44	BS 95	rs3751143	A	A	rs1718119
M	27	BS 96	rs3751143	A	A	rs1718119	A	G
M	38	BS 98	rs3751143	A	C	rs1718119	G	G
M	37	BS 99	rs3751143	A	A	rs1718119
M	46	BS 100	rs3751143	A	C	rs1718119	A	G
M		BS 101	rs3751143	A	C	rs1718119
F		BS 102	rs3751143	A	A	rs1718119
M	28	BS 103	rs3751143	A	C	rs1718119
M	26	BS 104	rs3751143	A	C	rs1718119	G	G
M	20	BS 111	rs3751143	A	A	rs1718119	A	G
M	20	BS 112	rs3751143	A	A	rs1718119	A	G
F	22	BS 127	rs3751143	A	A	rs1718119	A	A
F	28	BS 135	rs3751143	A	A	rs1718119
F		BS 137	rs3751143	A	A	rs1718119	A	A
F	31	BS 152	rs3751143	A	A	rs1718119	G	G
M	46	BS 153	rs3751143	A	A	rs1718119	A	G
M	21	BS 155	rs3751143	A	A	rs1718119	G	G
M	38	BS 156	rs3751143	A	A	rs1718119	G	G
F	23	BS 157	rs3751143	A	A	rs1718119	G	A
F	48	BS 158	rs3751143	A	C	rs1718119	A	G
F	44	BS 159	rs3751143	A	A	rs1718119	G	A
M	36	BS 160	rs3751143	A	A	rs1718119	A	G
M	32	BS 162	rs3751143	A	C	rs1718119	G	G
F	20	BS 168	rs3751143	A	C	rs1718119	G	G
F		BS 173	rs3751143	A	A	rs1718119	A	G
F	40	BS 196	rs3751143			rs1718119
F	35	BS 198	rs3751143	A	A	rs1718119	G	G
F		BS 200	rs3751143	A	C	rs1718119	G	G
F		BS 201	rs3751143	A	A	rs1718119
F		BS 202	rs3751143	A	A	rs1718119	A	A
F	22	BS 206	rs3751143	A	A	rs1718119	A	G
F	42	BS 207	rs3751143	A	A	rs1718119	G	G
F	32	BS 214	rs3751143	A	A	rs1718119	A	G
F		BS 216	rs3751143	A	A	rs1718119	G	G
F	50	BS 217	rs3751143	A	A	rs1718119	A	A
F	37	BS 244	rs3751143			rs1718119
F	26	BS 245	rs3751143			rs1718119
F		BS 246	rs3751143	C	C	rs1718119	G	G
M		BS 252	rs3751143	A	C	rs1718119	G	G
M	36	BS 261	rs3751143	A	C	rs1718119	G	G
F	29	BS 265	rs3751143	A	A	rs1718119	A	G
F	50	BS 269	rs3751143	A	C	rs1718119	A	G
F	40	BS 293	rs3751143	A	C	rs1718119	G	G
F		BS 321	rs3751143	A	A	rs1718119	A	G
F	27	BS 323	rs3751143	A	A	rs1718119
F	43	BS 333	rs3751143	A	A	rs1718119
F	21	BS 334	rs3751143	A	A	rs1718119	G	G
F		BS 349	rs3751143			rs1718119
F	38	BS 352	rs3751143	A	A	rs1718119	A	G
M	44	BS 357	rs3751143	A	A	rs1718119
F	65	BS 365	rs3751143	A	A	rs1718119	G	G
F	35	BS 369	rs3751143	A	A	rs1718119	G	G
M	40	BS 370	rs3751143	A	C	rs1718119
F	46	BS 372	rs3751143	A	C	rs1718119
F	43	BS 376	rs3751143	A	C	rs1718119	A	G
M		BS 379	rs3751143	A	C	rs1718119
M		BS 380	rs3751143	A	A	rs1718119
M	38	BS 381	rs3751143	A	A	rs1718119
F	48	BS 383	rs3751143	A	A	rs1718119
M	38	BS 384	rs3751143	A	A	rs1718119
M	29	BS 385	rs3751143	C	C	rs1718119
F	52	BS 386	rs3751143	C	C	rs1718119
M		BS 387	rs3751143	A	A	rs1718119
M	44	BS 389	rs3751143	A	C	rs1718119
F		BS 390	rs3751143	A	C	rs1718119
F	28	BS 391	rs3751143	A	A	rs1718119	A	G
M	43	BS 393	rs3751143	A	C	rs1718119
F	51	BS 395	rs3751143	A	A	rs1718119
M	27	BS 397	rs3751143	A	A	rs1718119	G	G
M	29	BS 398	rs3751143	A	A	rs1718119
M	29	BS 399	rs3751143	A	A	rs1718119
F		BS 400	rs3751143	A	C	rs1718119	A	G
M	48	BS 403	rs3751143	A	C	rs1718119
F	23	BS 406	rs3751143	A	A	rs1718119
M	43	BS 409	rs3751143	A	A	rs1718119
M	38	BS 410	rs3751143	C	C	rs1718119
F	24	BS 415	rs3751143	A	A	rs1718119	A	A
F	24	BS 416	rs3751143	A	A	rs1718119	A	G
F	36	BS 432	rs3751143	C	C	rs1718119	G	G
F	22	BS 453	rs3751143	A	C	rs1718119	G	G
F	33	BS 454	rs3751143	A	A	rs1718119	A	A
F	21	BS 434	rs3751143	A	A	rs1718119	G	G
F	30	BS 439	rs3751143	A	A	rs1718119	G	G

## Sheet: Leprosy
Clinical groups	Gender	Age	Sample	SNP	Allele 1	Allele 2	SNP	Allele 1	Allele 2
Lepromatous	M	36	H2	rs3751143	A	A	rs1718119	G	A
Tuberculoid	F	40	H3	rs3751143	n/a	n/a	rs1718119	n/a	n/a
Lepromatous	M	50	H4	rs3751143	A	A	rs1718119	G	G
Lepromatous	M	30	H5	rs3751143	A	A	rs1718119	G	A
Tuberculoid	F	13	H6	rs3751143	A	A	rs1718119	A	G
Lepromatous	F	25	H7	rs3751143	n/a	n/a	rs1718119	n/a	n/a
Lepromatous	M	37	H8	rs3751143	A	A	rs1718119	G	G
Dimorphic	F	40	H9	rs3751143	C	C	rs1718119	n/a	n/a
Lepromatous	M	67	H10	rs3751143	A	A	rs1718119	A	A
Lepromatous	M	51	H11	rs3751143	n/a	n/a	rs1718119	n/a	n/a
Lepromatous	M	28	H12	rs3751143	A	C	rs1718119	G	G
Lepromatous	M	66	H13	rs3751143	A	A	rs1718119	G	G
Dimorphic	F	72	H14	rs3751143	A	A	rs1718119	n/a	n/a
Tuberculoid	F	17	H15	rs3751143	A	A	rs1718119	n/a	n/a
Tuberculoid	M	49	H16	rs3751143	A	A	rs1718119	n/a	n/a
Dimorphic	F	40	H17	rs3751143	A	A	rs1718119	n/a	n/a
Tuberculoid	F	68	H18	rs3751143	A	C	rs1718119	n/a	n/a
Lepromatous	M	62	H19	rs3751143	n/a	n/a	rs1718119	n/a	n/a
Dimorphic	F	30	H20	rs3751143	A	C	rs1718119	n/a	n/a
Dimorphic	M	14	H21	rs3751143	A	C	rs1718119	n/a	n/a
Dimorphic	M	53	H22	rs3751143	A	A	rs1718119	G	G
Dimorphic	M	69	H23	rs3751143	A	A	rs1718119	n/a	n/a
Indeterminate	M	51	H24	rs3751143	n/a	n/a	rs1718119	n/a	n/a
Dimorphic	M	47	H25	rs3751143	A	A	rs1718119	n/a	n/a
Tuberculoid	F	59	H26	rs3751143	A	C	rs1718119	G	G
Lepromatous	M	72	H27	rs3751143	A	C	rs1718119	G	G
Indeterminate	M	47	H28	rs3751143	A	A	rs1718119	G	G
Indeterminate	M	38	H30	rs3751143	A	A	rs1718119	A	G
Dimorphic	M	70	H31	rs3751143	A	C	rs1718119	G	G
Indeterminate	M	13	H32	rs3751143	A	A	rs1718119	A	G
Tuberculoid	M	50	H33	rs3751143	A	A	rs1718119	G	G
Dimorphic	M	69	H34	rs3751143	A	A	rs1718119	A	A
Lepromatous	M	60	H35	rs3751143	A	A	rs1718119	G	A
Dimorphic	M	34	H36	rs3751143	A	A	rs1718119	A	G
Tuberculoid	M	28	H37	rs3751143	A	A	rs1718119	A	G
Dimorphic	F	83	H38	rs3751143	A	C	rs1718119	n/a	n/a
Dimorphic	F	40	H40	rs3751143	A	A	rs1718119	G	G
Dimorphic	M	79	H41	rs3751143	A	A	rs1718119	G	G
Dimorphic	M	46	H42	rs3751143	A	A	rs1718119	G	A
Dimorphic	M	66	H43	rs3751143	A	C	rs1718119	n/a	n/a
Dimorphic	M	30	H44	rs3751143	A	C	rs1718119	G	G
Dimorphic	M	45	H45	rs3751143	A	C	rs1718119	G	G
Dimorphic	F	52	H46	rs3751143	n/a	n/a	rs1718119	n/a	n/a
Lepromatous	M	53	H47	rs3751143	A	A	rs1718119	n/a	n/a
Lepromatous	M	41	H49	rs3751143	A	A	rs1718119	n/a	n/a
Lepromatous	F	53	H50	rs3751143	A	A	rs1718119	n/a	n/a
Dimorphic	M	43	H52	rs3751143	A	A	rs1718119	G	G
Lepromatous	M	45	H54	rs3751143	A	A	rs1718119	G	G
Tuberculoid	M	51	H55	rs3751143	n/a	n/a	rs1718119	n/a	n/a
Dimorphic	F	36	H57	rs3751143	A	A	rs1718119	G	G
Lepromatous	M	24	H58	rs3751143	A	C	rs1718119	G	G
Dimorphic	M	68	H59	rs3751143	A	A	rs1718119	G	G
Lepromatous	M	51	H60	rs3751143	A	A	rs1718119	G	G
Indeterminate	F	18	H61	rs3751143	A	A	rs1718119	A	G
Lepromatous	M	25	H62	rs3751143	A	A	rs1718119	G	G
Dimorphic	F	18	H63	rs3751143	A	A	rs1718119	A	A
Tuberculoid	F	37	H64	rs3751143	A	A	rs1718119	G	G
Lepromatous	M	44	H65	rs3751143	A	A	rs1718119	G	G
Tuberculoid	M	38	H66	rs3751143	A	A	rs1718119	G	G
Dimorphic	M	69	H67	rs3751143	C	C	rs1718119	n/a	n/a
Dimorphic	M	76	H68	rs3751143	A	C	rs1718119	G	G
Dimorphic	M	81	H69	rs3751143	A	C	rs1718119	G	G
Lepromatous	M	47	H70	rs3751143	A	C	rs1718119	G	G
Dimorphic	M	60	H71	rs3751143	C	C	rs1718119	G	G
Dimorphic	M	42	H72	rs3751143	A	A	rs1718119	G	G
Dimorphic	M	67	H73	rs3751143	A	A	rs1718119	A	G
Lepromatous	M	23	H74	rs3751143	A	A	rs1718119	A	G
n/a	M		H81	rs3751143	A	A	rs1718119	G	G
Dimorphic	F	64	H96	rs3751143	n/a	n/a	rs1718119	n/a	n/a
Tuberculoid	M	18	H97	rs3751143	n/a	n/a	rs1718119	n/a	n/a
Dimorphic	F	20	H98	rs3751143	C	C	rs1718119	n/a	n/a
Tuberculoid	F	86	H99	rs3751143	C	C	rs1718119	n/a	n/a
Dimorphic	M	30	H100	rs3751143	n/a	n/a	rs1718119	n/a	n/a
Lepromatous	M	23	H102	rs3751143	n/a	n/a	rs1718119	n/a	n/a
Tuberculoid	M	18	H103	rs3751143	n/a	n/a	rs1718119	n/a	n/a
Dimorphic	M	17	H 104	rs3751143	A	C	rs1718119	n/a	n/a
Dimorphic	M	35	H 106	rs3751143	A	C	rs1718119	G	G
Tuberculoid	F	52	H107	rs3751143	A	A	rs1718119	G	G
Tuberculoid	M	13	H108	rs3751143	n/a	n/a	rs1718119	n/a	n/a
Lepromatous	M	40	H109	rs3751143	n/a	n/a	rs1718119	n/a	n/a
Tuberculoid	F	47	H110	rs3751143	n/a	n/a	rs1718119	n/a	n/a
Lepromatous	M	33	H111	rs3751143	n/a	n/a	rs1718119	n/a	n/a
Lepromatous	F	53	H112	rs3751143	n/a	n/a	rs1718119	n/a	n/a
Dimorphic	F	46	H125	rs3751143	n/a	n/a	rs1718119	n/a	n/a
Lepromatous	M	80	H 134	rs3751143	C	C	rs1718119	n/a	n/a
Dimorphic	M	85	H137	rs3751143	A	C	rs1718119	n/a	n/a
Lepromatous	M	52	H154	rs3751143	A	C	rs1718119	n/a	n/a
Tuberculoid	F	50	H156	rs3751143	A	A	rs1718119	G	G
Dimorphic	M	69	H158	rs3751143	C	C	rs1718119	n/a	n/a
Tuberculoid	F	61	H 171	rs3751143	A	A	rs1718119	G	G
Indeterminate	M	23	H182	rs3751143	A	A	rs1718119	n/a	n/a
Dimorphic	M	56	H183	rs3751143	A	A	rs1718119	G	G
Dimorphic	M	19	H187	rs3751143	A	C	rs1718119	G	G
Lepromatous	F	34	H 188	rs3751143	C	C	rs1718119	n/a	n/a
Lepromatous	F	65	H189	rs3751143	A	C	rs1718119	G	G
Dimorphic	M	79	H194	rs3751143	C	C	rs1718119	n/a	n/a
Dimorphic	F	35	H 197	rs3751143	A	A	rs1718119	n/a	n/a
Tuberculoid	M	36	H201	rs3751143	n/a	n/a	rs1718119	n/a	n/a
Lepromatous	M	52	H202	rs3751143	C	C	rs1718119	n/a	n/a
Dimorphic	M	50	H203	rs3751143	C	C	rs1718119	n/a	n/a
Lepromatous	M		H204	rs3751143	C	C	rs1718119	n/a	n/a
Dimorphic	F	93	H205	rs3751143	C	C	rs1718119	n/a	n/a
Tuberculoid	M	44	H206	rs3751143	C	C	rs1718119	n/a	n/a
Tuberculoid	F	69	H207	rs3751143	A	C	rs1718119	G	G
Indeterminate	M	10	H208	rs3751143	A	A	rs1718119	n/a	n/a
Lepromatous	M		H 210	rs3751143	C	C	rs1718119	n/a	n/a
Lepromatous	M	36	H211	rs3751143	C	C	rs1718119	n/a	n/a
Lepromatous	M	56	H212	rs3751143	n/a	n/a	rs1718119	n/a	n/a
Lepromatous	F	49	H213	rs3751143	A	C	rs1718119	G	G
Tuberculoid	M	36	H216	rs3751143	C	C	rs1718119	n/a	n/a
Dimorphic	F	68	H217	rs3751143	A	C	rs1718119	G	G
Dimorphic	M	49	H218	rs3751143	A	C	rs1718119	G	G
Lepromatous	M	79	H219	rs3751143	C	C	rs1718119	n/a	n/a
Dimorphic	F	33	H224	rs3751143	n/a	n/a	rs1718119	n/a	n/a
Dimorphic	M	43	H226	rs3751143	C	C	rs1718119	n/a	n/a
Dimorphic	M	37	H227	rs3751143	A	A	rs1718119	n/a	n/a
Lepromatous	M	61	H228	rs3751143	n/a	n/a	rs1718119	n/a	n/a
Lepromatous	M	25	H229	rs3751143	A	C	rs1718119	n/a	n/a
Lepromatous	F	40	H230	rs3751143	A	A	rs1718119	G	G
Dimorphic	F	69	H232	rs3751143	n/a	n/a	rs1718119	n/a	n/a
Tuberculoid	F	40	H234	rs3751143	A	A	rs1718119	n/a	n/a
Tuberculoid	M	37	H240	rs3751143	C	C	rs1718119	n/a	n/a
Tuberculoid	M	47	H252	rs3751143	A	A	rs1718119	n/a	n/a
Lepromatous	M	29	H259	rs3751143	A	C	rs1718119	n/a	n/a
Dimorphic	F		H 258	rs3751143	A	A	rs1718119	G	G
Indeterminate	F	51	H260	rs3751143	C	C	rs1718119	n/a	n/a
Indeterminate	F	28	H261	rs3751143	A	C	rs1718119	n/a	n/a
Dimorphic	M	30	H263	rs3751143	A	A	rs1718119	n/a	n/a
Lepromatous	M	65	H264	rs3751143	A	A	rs1718119	G	G
Dimorphic	M	44	H271	rs3751143	A	C	rs1718119	A	A
Tuberculoid	M	18	H272	rs3751143	n/a	n/a	rs1718119	n/a	n/a
Dimorphic	F	38	H274	rs3751143	A	A	rs1718119	G	G
Dimorphic	F	74	H281	rs3751143	n/a	n/a	rs1718119	n/a	n/a
Dimorphic	M	70	H282	rs3751143	A	A	rs1718119	G	G
Lepromatous	F	24	H285	rs3751143	A	A	rs1718119	G	G
Lepromatous	M	49	H287	rs3751143	A	A	rs1718119	n/a	n/a
Lepromatous	M	39	H288	rs3751143	A	C	rs1718119	n/a	n/a
Tuberculoid	M	78	H295	rs3751143	A	C	rs1718119	G	G
Lepromatous	M	64	H298	rs3751143	n/a	n/a	rs1718119	n/a	n/a
Lepromatous	M	21	H304	rs3751143	A	A	rs1718119	n/a	n/a
Tuberculoid	F	15	H308	rs3751143	n/a	n/a	rs1718119	n/a	n/a
Tuberculoid	F	54	H310	rs3751143	n/a	n/a	rs1718119	n/a	n/a
Lepromatous	M	89	H317	rs3751143	n/a	n/a	rs1718119	n/a	n/a
Dimorphic	F	36	H320	rs3751143	A	A	rs1718119	G	G
Tuberculoid	F	60	H321	rs3751143	C	C	rs1718119	n/a	n/a
Dimorphic	F	52	H322	rs3751143	A	C	rs1718119	G	G
Lepromatous	M	75	H324	rs3751143	A	A	rs1718119	G	G
Lepromatous	M	59	H325	rs3751143	A	A	rs1718119	G	G
Dimorphic	M	59	H326	rs3751143	n/a	n/a	rs1718119	n/a	n/a
Lepromatous	M	51	H328	rs3751143	A	C	rs1718119	A	G
Lepromatous	M	16	H330	rs3751143	A	A	rs1718119	A	G
Tuberculoid	M	33	H331	rs3751143	A	A	rs1718119	A	G
Lepromatous	F	31	H333	rs3751143	A	A	rs1718119	A	G
Tuberculoid	M	77	H334	rs3751143	A	A	rs1718119	G	G
Tuberculoid	F	58	H335	rs3751143	A	A	rs1718119	A	G
Tuberculoid	M	32	H336	rs3751143	A	C	rs1718119	A	G
Lepromatous	F	81	H346	rs3751143	A	A	rs1718119	G	G
Dimorphic	M	37	HR1	rs3751143	A	A	rs1718119	n/a	n/a
Lepromatous	M	57	HR2	rs3751143	A	A	rs1718119	G	G
Lepromatous	M	35	HT1	rs3751143	A	A	rs1718119	A	G
Dimorphic	M	86	HT10	rs3751143	A	A	rs1718119	n/a	n/a
Lepromatous	M	39	HT2	rs3751143	A	A	rs1718119	G	G
Dimorphic	F	53	HT3	rs3751143	A	A	rs1718119	G	A
Lepromatous	M	56	HT4	rs3751143	C	C	rs1718119	n/a	n/a
Dimorphic	F	70	HT5	rs3751143	A	C	rs1718119	n/a	n/a
Dimorphic	F	34	HT6	rs3751143	A	A	rs1718119	n/a	n/a
Dimorphic	M	39	HT7	rs3751143	n/a	n/a	rs1718119	n/a	n/a
Lepromatous	F	66	HT8	rs3751143	A	A	rs1718119	n/a	n/a
Dimorphic	F	76	HT9	rs3751143	A	A	rs1718119	n/a	n/a
Tuberculoid	M		HT11 *80	rs3751143	C	C	rs1718119	n/a	n/a
Lepromatous	M	52	HA1	rs3751143	A	A	rs1718119	n/a	n/a
