# Supplementary material for: Associations Between the Purinergic Receptor P2X7 and Leprosy Disease
Source: Front Genet. 2021 Nov 2;12:730991. doi: 10.3389/fgene.2021.730991 (PMC8593470; doi:10.3389/fgene.2021.730991)
Supplement: Supplementary Table 2 — Details of the genotyped SNPs in this study. [file Table_2.XLSX]

## Sheet: Details SNP
Gene	SNP	HapMap MAF CEU	HapMap MAF YRI	MAF Allele	RefAllele	Functional Consequence	Amino-acid change
P2X7	rs1718119	0.442 (A)	0.482 (A)	A:0.3225	G/A	missense	Thr-348-Ala
	rs3751143	0.176 (C)	0.092 (C)	C:0.2075	A/C	missense	Glu-496-Ala
