# Supplementary material for: Associations Between the Purinergic Receptor P2X7 and Leprosy Disease
Source: Front Genet. 2021 Nov 2;12:730991. doi: 10.3389/fgene.2021.730991 (PMC8593470; doi:10.3389/fgene.2021.730991)
Supplement: Supplementary Table 3 — List of oligonucleotides used in this study. [file Table_3.XLSX]

## Sheet: Primer
Primer name and description	Sequence (5'-3')	Expected PCR product size (pb)
rs1718119	TACATCGGCTCAACCCTCTC Forward	303
	CCATGTCTTGGTGTCCTGTG Reverse
rs1718119 - Detect A/G SNP	TTTTTTTTTTTTTTTTTTTTGTCTGCATTCTCCCCAGGCC	40
rs3751143	CTCCCATCTCAACTCCCTGA Forward	131
	AGGAACTGCAGGACGTGTCT Reverse
rs3751143 - Detect A/C SNP	TTTTTTTTTTTTTTTTTTTTTTTTTTTTTTGAGCCACAGGTGCCTGGAGG	50
