# Supplementary material for: Associations Between the Purinergic Receptor P2X7 and Leprosy Disease
Source: Front Genet. 2021 Nov 2;12:730991. doi: 10.3389/fgene.2021.730991 (PMC8593470; doi:10.3389/fgene.2021.730991)
Supplement: Supplementary Table 4 — Differentially expressed genes. [file Table_4.XLSX]

## Sheet: Planilha1
baseMean	log2FoldChange	lfcSE	stat	pvalue	padj	Gene
89122.8	-1.64342	0.244062	-6.73362	1.65488e-11	1.35683e-09	A2M
30.7292	1.64178	0.679648	2.41563	0.0157079	0.0469145	A2MP1
5.16545	1.39629	0.551139	2.53345	0.0112944	0.0364676	AADACL2-AS1
28.9088	1.94638	0.665514	2.92462	0.00344874	0.0144266	AARD
26193.9	-1.59439	0.198715	-8.02352	1.02761e-15	2.327e-13	ABCA1
745.241	1.14852	0.48142	2.3857	0.0170467	0.0499347	ABCA10
73.575	1.93876	0.630599	3.07448	0.00210869	0.00973938	ABCA4
3977.17	1.05916	0.30168	3.51087	0.000446651	0.00285178	ABCA6
3218.96	-1.61108	0.201392	-7.99973	1.24688e-15	2.77075e-13	ABCC5
4779.36	-1.18962	0.17895	-6.64777	2.97569e-11	2.31916e-09	ABHD12
1482.95	-1.12845	0.190998	-5.90819	3.45891e-09	1.47388e-07	ABHD3
73.2029	1.36823	0.452148	3.02606	0.00247766	0.0110756	ABO
387.374	1.31052	0.266659	4.9146	8.89661e-07	1.67486e-05	ABTB2
8.09614	1.21089	0.442227	2.73816	0.00617833	0.0228109	AC010547.9
2.69922	1.68964	0.689804	2.44946	0.0143072	0.043759	AC138969.4
57.6457	1.50266	0.553035	2.71711	0.00658546	0.0239459	ACADL
140.289	2.3732	0.589206	4.02779	5.63027e-05	0.000530754	ACAN
61.2233	1.92499	0.490603	3.92372	8.71921e-05	0.000756079	ACE2
3884.71	-1.43177	0.16188	-8.84462	9.18364e-19	3.83087e-16	ACER3
220.318	2.36138	0.255366	9.24705	2.30779e-20	1.56778e-17	ACHE
194.241	1.20382	0.3017	3.99013	6.60366e-05	0.000602746	ACKR2
593.712	-1.25611	0.250124	-5.02195	5.11489e-07	1.05479e-05	ACOT2
394.251	-1.91014	0.226457	-8.4349	3.31489e-17	9.49615e-15	ACOT4
38.6956	-2.4845	0.736696	-3.37249	0.000744909	0.00427964	ACOXL
5645.76	-1.33664	0.278799	-4.79428	1.63257e-06	2.79062e-05	ACP2
18691.4	-2.29326	0.338485	-6.77509	1.24333e-11	1.0634e-09	ACP5
6.00176	1.49869	0.535449	2.79895	0.00512696	0.0197128	ACR
336.585	-1.69144	0.234032	-7.22738	4.92391e-13	6.0977e-11	ACRBP
1.97701	2.67412	0.954021	2.803	0.00506296	0.0195014	ACRV1
18551.6	-1.08995	0.248758	-4.38155	1.17841e-05	0.000148553	ACSL1
134.193	1.25889	0.340001	3.70261	0.000213393	0.00156939	ACSL6
30.8603	2.22497	0.350086	6.3555	2.07744e-10	1.27308e-08	ACSM1
906.067	-1.80709	0.361556	-4.99809	5.78999e-07	1.17465e-05	ACSM5
15.0304	-1.28888	0.350405	-3.67825	0.000234842	0.00169413	ACTBP1
30.8633	-1.2162	0.366636	-3.31719	0.000909293	0.0050491	ACTBP11
6.00382	-1.05786	0.429865	-2.46092	0.0138582	0.0426762	ACTBP14
6.44945	-1.39373	0.523384	-2.66291	0.00774673	0.0272718	ACTBP6
14.9324	-1.1082	0.405892	-2.73027	0.00632816	0.0232275	ACTBP7
21.7654	-1.28484	0.465325	-2.76117	0.00575954	0.0216035	ACTBP8
14.832	-1.06111	0.327104	-3.24395	0.00117884	0.00619917	ACTG1P12
3.17597	-1.5399	0.630997	-2.44042	0.01467	0.0445938	ACTG1P18
6.92423	-1.48476	0.515604	-2.87966	0.0039811	0.0161341	ACTG1P21
6.65789	1.17997	0.461468	2.55699	0.0105582	0.0346809	ACTN1-AS1
7.32233	-1.66362	0.567237	-2.93284	0.00335877	0.0141285	ACTR3P2
10180.1	-1.19401	0.181986	-6.56097	5.34577e-11	3.89897e-09	ADAM10
38.7538	1.29245	0.342902	3.76915	0.000163801	0.00126946	ADAM11
1885.86	-1.83737	0.673684	-2.72735	0.00638447	0.0233832	ADAM12
2910.92	1.682	0.285793	5.88538	3.9714e-09	1.66406e-07	ADAM19
2661.39	-1.08856	0.290677	-3.74491	0.000180458	0.0013748	ADAM28
1679.91	1.61039	0.40551	3.97127	7.14915e-05	0.000642667	ADAM33
7758.21	-1.49899	0.227269	-6.59564	4.23417e-11	3.19606e-09	ADAM9
1152.42	1.46088	0.237012	6.16376	7.10386e-10	3.67192e-08	ADAMTS10
207.328	1.0881	0.272097	3.99896	6.36213e-05	0.000584741	ADAMTS7
8.94243	2.88701	0.705339	4.09308	4.25675e-05	0.000424907	ADAMTS7P3
39.4844	1.07504	0.377462	2.84808	0.00439842	0.0174826	ADAMTSL5
4221.26	-1.62052	0.187228	-8.65533	4.91494e-18	1.64595e-15	ADAP2
439.495	1.98485	0.431662	4.59816	4.26246e-06	6.33032e-05	ADCY2
221.634	1.52188	0.380499	3.99969	6.34261e-05	0.000583397	ADCY5
140.194	-2.04774	0.765512	-2.67499	0.00747319	0.026513	ADCYAP1
44.4378	1.43824	0.325391	4.42003	9.86855e-06	0.000128291	ADD3-AS1
3980.17	1.16666	0.314223	3.71284	0.00020495	0.0015257	ADGRA2
170.893	1.53387	0.378502	4.05249	5.06763e-05	0.000488305	ADGRB1
69.4846	1.05441	0.307924	3.42427	0.000616451	0.00369949	ADGRB2
219.578	-2.13936	0.401927	-5.32277	1.02199e-07	2.64992e-06	ADGRE1
2687.44	-1.60162	0.349764	-4.57915	4.66863e-06	6.82625e-05	ADGRE2
84.4958	-1.6591	0.647043	-2.56413	0.0103435	0.0341882	ADGRE3
837.388	1.08062	0.429004	2.5189	0.0117724	0.0375548	ADGRF4
42.9703	1.95582	0.450583	4.34063	1.42072e-05	0.000172967	ADGRG2
49.291	1.20015	0.49587	2.42028	0.0155085	0.0464941	ADGRG3
965.224	1.1663	0.234828	4.96663	6.81268e-07	1.34205e-05	ADGRL1
90.2366	1.64955	0.584264	2.8233	0.00475321	0.0185883	ADGRV1
2.39572	-1.9349	0.713918	-2.71026	0.00672307	0.0243532	ADH5P3
3.05755	-1.68081	0.657173	-2.55763	0.0105387	0.0346437	ADIPOR1P2
2238.14	1.23919	0.452597	2.73794	0.00618245	0.0228226	ADIRF
56.6919	1.18568	0.320222	3.70268	0.000213337	0.00156939	ADM5
22.0021	1.33417	0.445877	2.99223	0.00276943	0.0121313	ADORA2BP1
70.5406	-1.04087	0.293569	-3.54558	0.000391751	0.00256885	ADPGK-AS1
1822.68	-1.18621	0.191237	-6.20284	5.54547e-10	2.91714e-08	ADPRH
133.608	2.10241	0.752982	2.79211	0.00523657	0.0200499	ADRA1A
9.43225	1.15847	0.350015	3.30978	0.000933705	0.00515576	ADRA1D
101.031	1.2274	0.441333	2.78111	0.00541739	0.020593	ADRA2C
3.55127	3.97234	0.833821	4.76402	1.89776e-06	3.1643e-05	ADRB3
32.7609	-1.35955	0.210707	-6.45229	1.10173e-10	7.35838e-09	AE000658.25
10.0077	1.32639	0.418097	3.17244	0.00151165	0.00755255	AE000662.92
4.93242	1.37416	0.474621	2.89529	0.00378814	0.0155187	AF001548.6
19.3832	-1.71443	0.563597	-3.04195	0.00235052	0.0106272	AF127936.3
188.033	-2.06795	0.343059	-6.02798	1.66023e-09	7.8636e-08	AF127936.5
8.50539	1.04957	0.430973	2.43535	0.0148775	0.0450973	AF186192.5
7.16247	-2.13352	0.560155	-3.8088	0.000139643	0.00111382	AFAP1-AS1
648.116	1.21972	0.274634	4.44125	8.94396e-06	0.000117752	AFF3
1542.92	1.23074	0.287099	4.2868	1.81263e-05	0.000210959	AGAP1
12.0454	1.46036	0.470536	3.1036	0.00191181	0.00901209	AGBL4
44.342	1.25039	0.337418	3.70577	0.00021075	0.00155783	AGER
5775.48	-1.24484	0.199989	-6.22456	4.82908e-10	2.59776e-08	AGPS
9.70661	5.00624	1.1466	4.36615	1.26456e-05	0.000157092	AGR3
4.6644	-5.55589	1.02993	-5.39444	6.87369e-08	1.8829e-06	AGRP
2190.68	-1.53388	0.242219	-6.33259	2.41075e-10	1.44749e-08	AIF1
588.759	1.444	0.38196	3.78049	0.000156519	0.00122379	AIM1L
5.36008	1.3011	0.477945	2.72229	0.00648317	0.0236463	AJ011932.1
1165.77	1.10334	0.383399	2.87778	0.00400484	0.016211	AJUBA
115.225	1.24561	0.368516	3.38007	0.000724662	0.00419127	AK7
595.481	-1.86599	0.336937	-5.5381	3.05766e-08	9.60397e-07	AKAP5
6132.21	-1.98304	0.259025	-7.65576	1.92166e-14	3.2177e-12	AKR1B1
2.32891	-2.98317	0.824529	-3.61803	0.000296855	0.00205902	AKR1B1P2
1.88036	-3.38027	1.07535	-3.14341	0.00166991	0.00812472	AKR1B1P4
1.14307	-3.38189	1.11212	-3.04092	0.00235853	0.0106553	AKR1B1P6
3.62878	-2.15018	0.783994	-2.7426	0.00609546	0.0225575	AKR1B1P7
789.615	1.30423	0.406482	3.20858	0.00133393	0.00684194	AKR1C1
650.474	1.86739	0.428897	4.35395	1.33707e-05	0.000164043	AKR1C2
898.627	1.00454	0.31086	3.23149	0.00123146	0.00642821	AKR1C3
2.71019	1.58891	0.64837	2.45062	0.0142612	0.0436406	AL022344.7
51.2864	1.38761	0.334514	4.14814	3.35192e-05	0.000349813	AL132709.8
39.22	-1.34825	0.322134	-4.18536	2.84712e-05	0.000306733	AL133493.2
175.328	1.00508	0.232032	4.33163	1.48008e-05	0.000178638	AL450992.2
57.2131	1.84626	0.481136	3.83729	0.000124398	0.00100949	AL928654.7
51.8831	3.62242	1.15808	3.12796	0.00176024	0.0084552	ALAS2
5.33524	1.39923	0.534409	2.61828	0.00883754	0.0302302	ALB
18127.8	-2.25329	0.370937	-6.07461	1.24293e-09	5.97031e-08	ALDH1A1
729.125	1.18681	0.46285	2.56414	0.0103432	0.0341882	ALDH3A1
2452.07	-1.22224	0.2178	-5.61176	2.00282e-08	6.69004e-07	ALDH3B1
1602.9	1.47563	0.497643	2.96524	0.0030245	0.0130184	ALDH3B2
7.26324	-2.38252	0.559729	-4.25656	2.07592e-05	0.000236281	ALDOAP1
9.37472	-1.46845	0.486252	-3.01994	0.00252827	0.0112469	ALDOAP2
3.45802	3.65214	1.44879	2.52082	0.011708	0.0374112	ALDOB
17.8449	-1.02913	0.302735	-3.39942	0.000675278	0.00397826	ALG1L13P
237.3	-4.02701	0.446498	-9.0191	1.89633e-19	8.84099e-17	ALK
1034.88	1.2661	0.472861	2.67754	0.00741653	0.0263548	ALOX12B
86.9733	1.28957	0.33342	3.86772	0.000109859	0.000910464	ALOX12P2
190.063	2.85204	0.453193	6.29321	3.1096e-10	1.79459e-08	ALOX15
2516.81	1.07662	0.270182	3.98478	6.7544e-05	0.000613443	ALS2CL
165.649	-2.9478	0.319697	-9.2206	2.95436e-20	1.89854e-17	AMDHD1
17.414	1.36389	0.501327	2.72056	0.00651709	0.0237414	AMH
337.209	1.47398	0.312672	4.71415	2.42724e-06	3.91432e-05	AMIGO1
53.9962	1.27178	0.333375	3.81487	0.000136257	0.00108937	AMN
712.271	1.15583	0.397346	2.90888	0.00362725	0.0149991	AMOT
34.5437	-2.06724	0.720741	-2.86821	0.00412801	0.0166105	AMPD1
3.43801	4.66754	1.18474	3.93971	8.15808e-05	0.00071393	AMTN
818.876	-2.53469	0.552376	-4.5887	4.46016e-06	6.57058e-05	AMZ1
137.06	-2.21382	0.591983	-3.73967	0.000184263	0.00139796	ANGPT4
2183.03	1.80177	0.550101	3.27534	0.00105534	0.00567196	ANGPTL1
681.62	1.38523	0.558102	2.48203	0.0130636	0.0407469	ANGPTL5
37.884	-1.13691	0.384163	-2.95944	0.00308194	0.0132183	ANGPTL6
114.86	3.06164	0.706344	4.33448	1.46103e-05	0.00017724	ANGPTL7
287.377	1.23614	0.294605	4.19592	2.71762e-05	0.00029492	ANK1
6872.66	1.1321	0.257945	4.38893	1.13908e-05	0.000144512	ANK2
2789.86	1.27449	0.299524	4.25504	2.09007e-05	0.000237551	ANK3
131.809	1.0902	0.456847	2.38637	0.0170158	0.0498686	ANKFN1
65.813	1.25919	0.413648	3.04412	0.00233365	0.010565	ANKK1
13.9969	-4.31437	0.858276	-5.02679	4.98756e-07	1.03121e-05	ANKRD1
176.281	1.409	0.266469	5.28766	1.23888e-07	3.12044e-06	ANKRD13B
45.2228	1.16771	0.356503	3.27544	0.00105496	0.00567122	ANKRD18A
15.28	1.4027	0.412436	3.401	0.000671404	0.0039603	ANKRD18CP
30.4746	1.40163	0.486649	2.88016	0.00397468	0.0161163	ANKRD2
1.47468	2.67026	0.909411	2.93625	0.00332207	0.0140101	ANKRD20A1
4.24586	2.36415	0.725967	3.25656	0.00112773	0.0059964	ANKRD20A14P
77.0249	1.0355	0.24054	4.30489	1.67072e-05	0.00019695	ANKRD23
1.60699	2.695	0.992545	2.71525	0.00662264	0.024048	ANKRD26P1
2.70995	3.44804	1.25248	2.75297	0.00590568	0.0220059	ANKRD30B
2.42219	3.28916	1.11755	2.9432	0.00324837	0.0137621	ANKRD30BL
43.3744	1.06425	0.249486	4.26576	1.99225e-05	0.000228618	ANKRD31
1561.2	1.19923	0.24128	4.97028	6.68574e-07	1.32362e-05	ANKRD33B
5.13895	3.51731	0.883966	3.97901	6.92028e-05	0.000625568	ANKRD34C
830.99	1.10218	0.386136	2.85437	0.00431219	0.0172048	ANKRD35
946.789	-1.96372	0.555654	-3.53407	0.000409219	0.00265992	ANKRD36BP2
40.7955	1.72252	0.32298	5.33321	9.64923e-08	2.52954e-06	ANKRD55
35.3536	1.83589	0.557007	3.29599	0.00098075	0.00535952	ANO3
151.64	-1.04654	0.335414	-3.12015	0.00180756	0.00863366	ANO5
1592.33	1.46998	0.210149	6.99494	2.65371e-12	2.71568e-10	ANO9
1243.18	-1.77984	0.312219	-5.70061	1.19382e-08	4.30083e-07	ANOS1
29.4726	-1.39564	0.409596	-3.40735	0.000655961	0.00388366	ANXA2P1
274.937	-1.66877	0.335024	-4.98104	6.32444e-07	1.26155e-05	ANXA2P2
41.7991	-1.82157	0.431714	-4.21939	2.44966e-05	0.000271162	ANXA2P3
260.957	1.13429	0.431357	2.62959	0.00854874	0.0295055	ANXA3
26448.5	-1.12509	0.195056	-5.76801	8.02152e-09	3.02263e-07	ANXA5
49.381	1.72841	0.529459	3.26448	0.00109665	0.00585646	ANXA8L1
137.738	1.25298	0.337808	3.70915	0.000207955	0.00154228	ANXA8L2
78.6133	1.57153	0.400956	3.91946	8.87481e-05	0.000767054	AOC1
10.8393	1.41887	0.37887	3.74501	0.000180385	0.00137469	AOC4P
19.9975	1.46747	0.481862	3.04542	0.00232359	0.0105315	AOX3P
1.59758	2.68269	1.05947	2.53211	0.0113378	0.0365531	AP000221.1
3.81769	2.0153	0.70918	2.84173	0.00448694	0.0177455	AP000230.1
4.18902	-1.58337	0.610358	-2.59417	0.0094819	0.0319291	AP000233.4
3.37405	2.24682	0.86464	2.59857	0.00936138	0.0316173	AP000344.3
3.55501	1.55268	0.623754	2.48924	0.0128015	0.040087	AP000344.4
49.6913	2.29071	0.754072	3.03779	0.00238318	0.0107442	AP000351.10
3.64533	-1.58121	0.624285	-2.53283	0.0113145	0.0365077	AP000357.4
2.76784	1.86858	0.723262	2.58354	0.0097792	0.032694	AP000438.2
12.8026	1.67408	0.583709	2.86801	0.00413062	0.0166135	AP000473.5
4.28034	2.17633	0.558982	3.89338	9.88589e-05	0.000837992	AP000679.2
228.271	-1.7887	0.270293	-6.61763	3.64996e-11	2.79052e-09	AP001055.6
73.0254	-1.35061	0.275663	-4.89949	9.6087e-07	1.7835e-05	AP001056.1
6.49834	-1.58446	0.548366	-2.88941	0.00385963	0.0157437	AP001058.3
2.48922	2.59549	1.00921	2.57181	0.0101169	0.0335588	AP001189.4
4.19316	1.60579	0.497278	3.22917	0.00124152	0.00646792	AP001258.5
34.2427	1.42339	0.267241	5.32623	1.00271e-07	2.60279e-06	AP001347.6
6.1399	1.22511	0.474188	2.5836	0.00977761	0.0326933	AP001471.1
3.48784	1.85473	0.556192	3.33469	0.000853938	0.00479209	AP001476.2
17.7175	1.11582	0.271388	4.11153	3.93039e-05	0.000398011	AP001505.10
4.68056	1.56788	0.52034	3.01319	0.00258516	0.0114571	AP001604.3
3.99263	-2.31198	0.752377	-3.07289	0.00211993	0.00977802	AP001610.5
33.2354	-3.59944	0.661465	-5.44161	5.28007e-08	1.51522e-06	AP002954.4
2.39092	1.81	0.718796	2.5181	0.0117989	0.0376313	AP003068.12
11289.9	-1.16849	0.170266	-6.86271	6.75645e-12	6.13161e-10	AP1B1
418.033	1.26546	0.438216	2.88774	0.00388015	0.0158058	AP1M2
5130.82	-1.47364	0.25857	-5.69917	1.20391e-08	4.32407e-07	AP1S2
1230.67	-1.19932	0.214123	-5.60111	2.12988e-08	7.01415e-07	APBA1
411.171	1.31532	0.415502	3.16562	0.00154754	0.00767062	APBA2
4533.58	1.21561	0.393026	3.09295	0.00198174	0.00927193	APCDD1
34.8055	2.34464	0.510095	4.59649	4.29671e-06	6.36529e-05	APCDD1L
39.2587	1.07039	0.364305	2.93816	0.00330168	0.0139488	APCDD1L-AS1
1904.79	-1.02937	0.138802	-7.41605	1.20664e-13	1.62092e-11	APH1B
5.90271	-1.67901	0.510705	-3.28763	0.00101033	0.0054821	API5P1
23556.1	-1.17853	0.176748	-6.66787	2.5954e-11	2.05703e-09	APLP2
78.1075	1.83961	0.553305	3.32477	0.000884916	0.0049347	APOB
1365.06	-2.60329	0.650342	-4.00295	6.25584e-05	0.000577203	APOBEC3A
1128.46	-1.02983	0.266879	-3.85878	0.000113956	0.000938855	APOBR
24245.2	-3.91967	0.347548	-11.2781	1.68393e-29	6.67312e-26	APOC1
96.7076	-3.36631	0.421081	-7.99444	1.30164e-15	2.85849e-13	APOC1P1
10.7182	-2.13765	0.784661	-2.7243	0.00644388	0.0235327	APOC2
2.96009	-2.174	0.74125	-2.93288	0.00335834	0.0141285	APOC4-APOC2
65047.1	-3.01751	0.266641	-11.3168	1.08401e-29	5.55104e-26	APOE
622.091	-1.09268	0.248086	-4.40442	1.06065e-05	0.000136172	APOO
9042.78	1.328	0.393346	3.37617	0.000735036	0.00423889	AQP3
6.28067	2.35082	0.932467	2.52107	0.0116998	0.0373965	AQP4
7.38088	1.3308	0.549287	2.42278	0.0154021	0.0462567	AQP6
2176.35	-1.95198	0.426167	-4.58033	4.64238e-06	6.79273e-05	AQP9
1463.05	1.18592	0.349126	3.39682	0.000681727	0.00400529	AR
1014.8	1.69289	0.517849	3.26909	0.00107895	0.00577983	ARFGEF3
6277.01	-1.00768	0.210171	-4.79457	1.63023e-06	2.78863e-05	ARHGAP18
1784.61	1.03321	0.289763	3.56572	0.000362859	0.00241687	ARHGAP23
2695.36	1.05013	0.28125	3.7338	0.000188613	0.00142505	ARHGAP32
269.835	1.0663	0.325225	3.27864	0.00104308	0.00562003	ARHGAP33
116.789	1.45691	0.277695	5.24644	1.55067e-07	3.82868e-06	ARHGAP39
204.833	1.37291	0.394749	3.47794	0.000505282	0.00314917	ARHGAP40
141.199	-1.39239	0.43144	-3.2273	0.00124963	0.00650023	ARHGAP8
2.91055	2.53708	1.05184	2.41205	0.015863	0.0472769	ARHGDIG
151.992	1.89765	0.383285	4.95101	7.38296e-07	1.43771e-05	ARHGEF16
553.222	1.00123	0.275284	3.63709	0.000275733	0.00193738	ARHGEF19
470.585	1.017	0.396806	2.56297	0.0103781	0.0342629	ARHGEF26
7.28697	2.06212	0.619982	3.3261	0.000880707	0.00491794	ARHGEF26-AS1
1461.15	1.10767	0.32471	3.41127	0.000646616	0.00383981	ARHGEF28
57.7204	1.05025	0.4307	2.43847	0.0147496	0.044778	ARHGEF34P
1707.63	1.36313	0.408543	3.33657	0.000848206	0.00476667	ARHGEF37
68.7166	1.02769	0.253192	4.05894	4.92949e-05	0.000476845	ARHGEF39
1455.03	1.20186	0.362729	3.31338	0.000921749	0.00510753	ARHGEF4
4.63685	2.48775	0.623897	3.98744	6.67898e-05	0.000607754	ARHGEF7-AS2
1201.12	-1.07269	0.239655	-4.47597	7.60666e-06	0.000102939	ARID3A
607.361	-1.27312	0.282511	-4.50645	6.59214e-06	9.16616e-05	ARL11
1.41723	2.74515	0.975737	2.81342	0.00490179	0.0190359	ARL4AP1
549.385	1.08621	0.428522	2.53477	0.011252	0.0363552	ARL4D
1.27977	2.98264	0.98665	3.023	0.00250282	0.011165	ARL5AP3
3.25828	-2.47707	0.688645	-3.59702	0.000321879	0.0021923	ARL5AP4
4.39177	-1.66931	0.647366	-2.57862	0.00991952	0.0330562	ARL6IP1P2
3.19191	-2.34909	0.714289	-3.28871	0.00100648	0.00546621	ARL6IP1P3
28.3685	1.47479	0.371703	3.96767	7.25797e-05	0.000650481	ARMC12
3.88252	-2.15705	0.586208	-3.67968	0.00023353	0.00168568	ARPC3P1
5.73782	-1.26266	0.502081	-2.51485	0.0119084	0.0378993	ARPC3P5
5276.62	-1.25311	0.19259	-6.50665	7.68464e-11	5.32705e-09	ARRB2
3307.05	-1.11411	0.187079	-5.95526	2.59658e-09	1.14756e-07	ARSB
8.05591	1.12864	0.432273	2.61094	0.00902932	0.0307447	ARSE
30.0865	2.12098	0.353963	5.99211	2.07139e-09	9.52639e-08	ART3
7.73745	1.29524	0.460242	2.81427	0.00488881	0.0189937	ARTN
42925.1	-2.0687	0.263105	-7.86263	3.7615e-15	7.15498e-13	ASAH1
31.2299	1.17586	0.248543	4.73102	2.23397e-06	3.65316e-05	ASAH2B
2.47024	2.29908	0.93139	2.46844	0.0135702	0.0419654	ASB16
15.8322	1.9205	0.386953	4.96313	6.93674e-07	1.36197e-05	ASCL4
18.9946	3.31774	0.589255	5.6304	1.7979e-08	6.13325e-07	ASIC2
256.591	1.31786	0.357247	3.68895	0.000225186	0.00163488	ASPA
108.171	1.68602	0.392363	4.2971	1.73047e-05	0.000203187	ASPG
530.264	-1.75125	0.265615	-6.59319	4.30487e-11	3.23914e-09	ASRGL1
2.73222	1.97214	0.678626	2.90607	0.00366	0.0150847	ASS1P7
34.6215	1.93833	0.701348	2.76372	0.0057146	0.021479	ASTN1
13.8151	-1.16321	0.43737	-2.65957	0.00782413	0.0274893	ATF4P3
1036.62	-1.06129	0.161637	-6.5659	5.17184e-11	3.7954e-09	ATG4C
6189.76	-1.02147	0.155214	-6.58103	4.67199e-11	3.47143e-09	ATG7
291.878	1.65597	0.497863	3.32616	0.000880515	0.00491794	ATG9B
358.177	1.29671	0.427058	3.03637	0.00239442	0.0107847	ATOH8
292.613	3.17835	1.20569	2.63611	0.00838614	0.0290582	ATP12A
12138.5	-1.42256	0.225773	-6.30085	2.96012e-10	1.72085e-08	ATP13A3
566.012	1.08707	0.434096	2.50422	0.0122722	0.0387871	ATP13A4
99.9731	2.05712	0.656939	3.13138	0.00173989	0.00838283	ATP13A5
7192.64	-1.67009	0.260075	-6.42156	1.34882e-10	8.71494e-09	ATP1B1
550.322	1.20112	0.466375	2.57543	0.0100114	0.0332972	ATP2C2
38.4375	-1.28148	0.306688	-4.17847	2.93479e-05	0.000313903	ATP5EP2
3.93822	-1.86186	0.626836	-2.97025	0.00297561	0.0128381	ATP5F1P7
15.8654	1.47653	0.596171	2.47669	0.0132607	0.0411889	ATP5G1P6
10047	-1.05572	0.225614	-4.6793	2.87855e-06	4.51473e-05	ATP6AP1
13334.3	-1.06636	0.19538	-5.45785	4.81924e-08	1.40425e-06	ATP6AP2
6979.65	-1.25992	0.196931	-6.39776	1.5767e-10	9.97052e-09	ATP6V0A1
365.813	1.74471	0.717707	2.43095	0.0150592	0.0454972	ATP6V0A4
7902.79	-1.23247	0.178949	-6.88726	5.68772e-12	5.26214e-10	ATP6V0D1
1821.09	-2.41731	0.642921	-3.75988	0.000169992	0.0013065	ATP6V0D2
7224.16	-1.00594	0.180475	-5.57388	2.49133e-08	8.05936e-07	ATP6V0E1
323.491	1.78836	0.635648	2.81344	0.00490153	0.0190359	ATP6V1B1
25817	-1.25591	0.263394	-4.76816	1.85915e-06	3.10646e-05	ATP6V1B2
6909.4	-1.44519	0.176989	-8.16543	3.20287e-16	7.85099e-14	ATP6V1C1
869.269	1.46798	0.412996	3.55448	0.000378728	0.0025	ATP6V1C2
4099.79	-1.1337	0.246687	-4.59568	4.31332e-06	6.38592e-05	ATP6V1F
89.7474	2.09868	0.259093	8.10009	5.49192e-16	1.30581e-13	ATRNL1
93.8044	-1.05561	0.313592	-3.36617	0.000762188	0.00436057	AURKC
1239.72	1.0061	0.154625	6.50673	7.68042e-11	5.32705e-09	AUTS2
2.75032	2.93682	0.775749	3.78578	0.000153225	0.00120318	AVPR1B
35.0425	-1.37809	0.505668	-2.72529	0.00642446	0.0234754	AXDND1
561.989	1.12606	0.280246	4.01812	5.8665e-05	0.000549749	AXIN2
42.1412	1.3887	0.464894	2.98713	0.00281609	0.0122836	AZGP1P1
14.3811	-3.0891	0.547126	-5.64604	1.64189e-08	5.68257e-07	AZU1
845.647	-1.20312	0.242662	-4.958	7.12237e-07	1.39611e-05	B3GALNT1
147.715	2.2463	0.465934	4.82106	1.428e-06	2.4936e-05	B3GALT2
126.941	2.15215	0.686313	3.13582	0.00171375	0.00828881	B3GALT5
13.5706	2.00219	0.712954	2.80831	0.0049803	0.0192955	B3GALT5-AS1
145.331	-2.13805	0.357388	-5.98244	2.19826e-09	1.0013e-07	B3GAT1
7.9075	1.88092	0.529906	3.54954	0.000385912	0.00253686	B3GAT2
3850.22	-1.55624	0.187923	-8.28127	1.21865e-16	3.2557e-14	B3GNT2
70.4652	1.08263	0.434951	2.48909	0.0128072	0.0400996	B3GNT3
1435.06	-2.5913	0.250315	-10.3521	4.09214e-25	6.48659e-22	B3GNT7
303.816	-2.40235	0.234221	-10.2568	1.10326e-24	1.49141e-21	B3GNT8
58.989	1.49065	0.376641	3.95777	7.56542e-05	0.000672711	B4GALNT1
61.6416	3.91474	1.09142	3.58682	0.000334736	0.00226624	B4GALNT2
652.358	1.49796	0.362573	4.13148	3.6044e-05	0.000371004	B4GALNT3
35.9196	1.47409	0.465	3.17007	0.001524	0.00759506	B4GALNT4
3683	-1.33884	0.214796	-6.2331	4.57307e-10	2.48819e-08	B4GALT5
589.648	1.11389	0.282205	3.94708	7.91108e-05	0.00069576	BACH2
303.773	1.19663	0.382579	3.1278	0.0017612	0.00845812	BAIAP2L1
24.8201	1.00706	0.272937	3.6897	0.000224517	0.00163052	BAIAP2L2
139.884	2.05982	0.377711	5.45343	4.94073e-08	1.43263e-06	BAIAP3
212.383	2.00579	0.643371	3.11763	0.00182311	0.00868349	BARX2
808.234	1.24541	0.385551	3.23021	0.00123698	0.00644995	BBOX1
7805.56	-1.09666	0.175219	-6.25881	3.87929e-10	2.16014e-08	BCAP31
3472.98	-1.80952	0.44405	-4.07504	4.60059e-05	0.000453141	BCL2A1
3711.67	-1.00134	0.126068	-7.94289	1.97525e-15	4.08395e-13	BCL2L1
47.638	1.36388	0.424819	3.21049	0.00132507	0.00680921	BCL2L10
165.766	1.67282	0.373847	4.47462	7.6549e-06	0.000103533	BCL2L14
353.052	1.06086	0.236565	4.48443	7.31084e-06	9.95589e-05	BCL7A
16.7352	2.06312	0.516188	3.99683	6.41974e-05	0.000589125	BCO1
4.54139	1.67844	0.426091	3.93915	8.17714e-05	0.000715071	BCRP3
22.2266	-1.16033	0.359878	-3.22423	0.00126313	0.00654753	BCYRN1
626.095	1.07877	0.24757	4.35745	1.31586e-05	0.000162026	BDKRB2
27.6428	1.23154	0.484904	2.53975	0.0110931	0.0359885	BDNF
485.615	-1.62016	0.403204	-4.01821	5.86409e-05	0.000549749	BEAN1
1.32047	2.98113	1.11792	2.66668	0.00766049	0.0270323	BEND2
24.9069	-1.57878	0.534961	-2.95119	0.00316547	0.0134884	BEND3P2
121.312	1.08184	0.159482	6.78345	1.17338e-11	1.01453e-09	BEND5
150.057	1.09139	0.248541	4.3912	1.12727e-05	0.000143332	BEND7
6.7719	1.666	0.665149	2.50471	0.0122552	0.0387489	BEST3
23.4166	1.40096	0.434858	3.22165	0.00127453	0.00659799	BEST4
5.98034	1.3275	0.49618	2.67544	0.00746314	0.0264813	BEX1
146.383	1.43603	0.283746	5.06099	4.1708e-07	8.8386e-06	BEX2
34.9651	1.21969	0.307204	3.97029	7.17847e-05	0.000644571	BFSP1
52.891	-1.76242	0.581646	-3.03005	0.00244511	0.0109673	BHLHA15
3279.93	-1.79036	0.255635	-7.00357	2.49527e-12	2.6022e-10	BHLHE41
4.65926	2.05505	0.675769	3.04106	0.00235746	0.0106536	BHMT
134.029	1.14487	0.415097	2.75807	0.00581444	0.0217511	BHMT2
465.284	1.02994	0.297374	3.46345	0.000533293	0.00328926	BIRC5
820.526	-3.12623	0.473121	-6.60767	3.90407e-11	2.97523e-09	BIRC7
10.5038	1.28843	0.412821	3.12103	0.00180219	0.00861807	BLACAT1
17.1419	1.84471	0.42312	4.35978	1.30191e-05	0.000160558	BLID
3263.84	-1.47634	0.181464	-8.1357	4.09553e-16	9.93669e-14	BLOC1S2
4226.86	-1.79977	0.224485	-8.01733	1.08071e-15	2.42416e-13	BLVRB
4028.46	-1.78997	0.207599	-8.62227	6.56394e-18	2.13796e-15	BMF
531.806	1.03115	0.363276	2.83848	0.00453286	0.0178944	BMP2
11462.8	-1.25299	0.187767	-6.67309	2.50472e-11	1.99848e-09	BMP2K
37.7566	3.39997	0.899766	3.77873	0.00015763	0.00122844	BMP3
538.299	1.33665	0.366944	3.64265	0.000269849	0.00190279	BNC1
3.69673	-2.98202	1.02414	-2.91173	0.00359438	0.0148917	BNIP3P4
1563.8	1.1764	0.394146	2.98468	0.00283877	0.0123667	BNIPL
3.65474	-4.52195	1.82209	-2.48174	0.0130743	0.0407642	BPIFB4
5.83712	2.60516	0.679393	3.83455	0.000125795	0.00101978	BRD9P2
3744.27	-1.19507	0.197344	-6.05575	1.39768e-09	6.68667e-08	BRI3
3.2924	2.00377	0.711654	2.81566	0.00486773	0.0189396	BRINP2
80.9963	1.05182	0.284824	3.69286	0.000221742	0.00161481	BSN
732.967	-1.00712	0.244134	-4.12529	3.70263e-05	0.000379145	BST1
724.4	1.39294	0.247357	5.63132	1.7884e-08	6.1096e-07	BTBD11
34.5096	-2.12312	0.367976	-5.76973	7.93994e-09	3.0014e-07	BTF3P7
3059.68	-1.27461	0.224963	-5.66586	1.46285e-08	5.13012e-07	BTK
13.8728	1.18927	0.410345	2.89823	0.00375276	0.0153912	BUD13P1
12.1772	2.03232	0.490062	4.14707	3.36752e-05	0.000351182	BX470102.3
1595.71	1.35543	0.366495	3.69835	0.000217003	0.00158711	BZRAP1
550.522	-1.20425	0.178011	-6.76504	1.33269e-11	1.13169e-09	C10orf11
0.714983	3.072	1.21747	2.52327	0.0116269	0.0372579	C10orf71-AS1
8.83362	2.46401	0.820596	3.00271	0.00267588	0.0118	C10orf82
2.43451	2.56668	0.776804	3.30415	0.000952652	0.00524029	C11orf52
2459.99	-1.45409	0.165369	-8.79298	1.45648e-18	5.32782e-16	C12orf4
4606.13	-1.31063	0.190432	-6.88236	5.88677e-12	5.42518e-10	C12orf49
1833.71	1.35885	0.381424	3.56259	0.000367221	0.00244098	C14orf132
735.532	1.30434	0.302556	4.31107	1.62463e-05	0.000192566	C14orf80
263.7	1.69173	0.424288	3.98722	6.6851e-05	0.000608078	C15orf59
54.8208	1.11783	0.202754	5.51324	3.52294e-08	1.07944e-06	C16orf59
4.47986	1.3193	0.492409	2.67927	0.00737825	0.0262584	C17orf82
41.0948	1.25106	0.448408	2.78999	0.0052709	0.0201554	C19orf71
1.54822	-3.29405	1.11665	-2.94994	0.00317833	0.0135305	C1orf100
477.844	1.19262	0.436671	2.73116	0.00631114	0.0231789	C1orf106
136.218	-2.42531	0.292458	-8.29286	1.1056e-16	2.98725e-14	C1orf127
6.66109	2.18364	0.428264	5.09882	3.41781e-07	7.48299e-06	C1orf140
38.7087	1.40244	0.311452	4.50292	6.70274e-06	9.27655e-05	C1orf145
61.8102	1.63098	0.297707	5.47848	4.28998e-08	1.27027e-06	C1orf167
98.6927	1.42875	0.483124	2.95732	0.00310324	0.0132875	C1orf210
188.442	1.35443	0.263276	5.14452	2.68207e-07	6.11425e-06	C1orf226
43732.3	-1.59627	0.406618	-3.92574	8.64639e-05	0.000750585	C1QA
45811.5	-1.73625	0.412263	-4.21151	2.5367e-05	0.000279495	C1QB
30553.6	-1.72054	0.345828	-4.97514	6.5199e-07	1.29402e-05	C1QC
4.19753	1.44914	0.527576	2.74678	0.00601837	0.0223243	C1QL1
104.843	1.96844	0.398512	4.93947	7.83371e-07	1.50466e-05	C1QTNF2
480.97	1.32799	0.454695	2.92062	0.00349331	0.014572	C1QTNF3
42.6859	1.55209	0.447268	3.47015	0.000520168	0.00322252	C1QTNF4
1024.53	1.11258	0.284398	3.91205	9.1516e-05	0.000786687	C1RL-AS1
1440.77	-1.55028	0.319623	-4.85034	1.2325e-06	2.20672e-05	C2
8.96759	1.37264	0.35034	3.91801	8.92824e-05	0.000770271	C20orf144
5753.22	-1.25941	0.194354	-6.47998	9.17375e-11	6.24998e-09	C20orf194
24.1597	1.31041	0.311631	4.20501	2.61067e-05	0.000285397	C20orf195
20.9883	1.12956	0.445872	2.53337	0.0112972	0.0364717	C20orf203
13.1647	1.24944	0.45475	2.74754	0.00600441	0.0222938	C2CD4D
33.4508	1.40669	0.557168	2.52471	0.0115793	0.0371304	C2orf40
798.32	1.21936	0.413162	2.95128	0.00316459	0.0134884	C2orf54
6.55159	1.69772	0.580097	2.92661	0.0034268	0.0143525	C2orf71
73.9092	1.33013	0.431643	3.08156	0.0020592	0.00955258	C2orf82
19.4064	3.20143	0.558014	5.73718	9.62655e-09	3.57641e-07	C2orf91
5303.47	-2.2286	0.356179	-6.25698	3.92516e-10	2.18057e-08	C3AR1
793.535	1.17298	0.360184	3.2566	0.00112755	0.0059964	C3orf52
5.60713	-2.18162	0.737192	-2.95937	0.00308271	0.0132187	C3orf84
25.1727	-1.22573	0.479303	-2.55732	0.0105482	0.0346701	C4A
37.7159	-3.36031	0.715725	-4.69497	2.66651e-06	4.23241e-05	C4B
3197.95	-2.45652	0.419199	-5.86003	4.62775e-09	1.88737e-07	C5AR1
56.1288	1.36462	0.308211	4.42754	9.53138e-06	0.000124658	C5orf38
1374.11	1.26711	0.359349	3.52613	0.000421683	0.00272603	C6orf132
78.8509	1.28006	0.378015	3.38628	0.000708472	0.00412573	C6orf141
36.5058	1.14567	0.316037	3.62512	0.00028883	0.00201098	C6orf183
29.5379	-1.90257	0.531313	-3.58089	0.000342431	0.00230847	C6orf223
2.4505	-1.68393	0.675667	-2.49225	0.0126938	0.0398232	C7orf34
95.6667	-1.2901	0.23431	-5.50595	3.67185e-08	1.11501e-06	C9orf106
7.79654	1.56264	0.415612	3.75986	0.000170008	0.0013065	C9orf147
6.09509	2.97417	1.2034	2.47148	0.0134556	0.041696	CA1
2490.81	-1.82933	0.307115	-5.95649	2.57706e-09	1.14306e-07	CA2
514.417	3.34649	0.767804	4.35852	1.30944e-05	0.00016139	CA6
48.9381	1.06835	0.373685	2.85895	0.00425043	0.016991	CA8
36.7877	2.0974	0.56767	3.69475	0.000220107	0.00160438	CA9
16.7709	1.23647	0.464605	2.66133	0.00778324	0.0273679	CABP1
1125.59	1.11185	0.2762	4.02554	5.68444e-05	0.000535283	CACHD1
21.6444	2.87583	0.67136	4.28359	1.83898e-05	0.000213607	CACNA1B
142.531	1.06091	0.30284	3.50321	0.000459681	0.00291672	CACNA1D
129.838	1.29058	0.519003	2.48664	0.0128955	0.0403283	CACNA1G
124.049	2.60686	0.507758	5.13406	2.83552e-07	6.40268e-06	CACNA1I
86.8175	1.48361	0.372379	3.98414	6.77251e-05	0.000614384	CACNA2D2
590.456	1.22294	0.208214	5.87348	4.26729e-09	1.75847e-07	CACNB1
103.906	1.17009	0.29195	4.00783	6.12781e-05	0.0005687	CACNB2
8.73243	2.61813	0.771843	3.39206	0.000693703	0.0040616	CACNG4
10.2162	1.18036	0.366025	3.22479	0.00126065	0.00653943	CACTIN-AS1
8.12447	-1.48806	0.394926	-3.76794	0.000164602	0.00127442	CACYBPP2
53.5974	1.84796	0.630097	2.93281	0.00335907	0.0141285	CADM2
1029.27	1.7412	0.397986	4.37502	1.21419e-05	0.000151787	CADM3
303.456	2.01609	0.616556	3.26993	0.00107575	0.00576605	CADPS
141.589	1.64728	0.578103	2.84946	0.00437931	0.0174213	CALB2
3.91464	1.40287	0.555483	2.5255	0.0115535	0.0370724	CALHM1
16.3825	-1.18041	0.397496	-2.96962	0.0029817	0.0128574	CALM2P2
7.35054	-1.55197	0.489003	-3.17374	0.00150491	0.00752674	CALM2P3
7.89699	-1.46911	0.478505	-3.07021	0.00213911	0.00984925	CALM2P4
13673	-1.73628	0.192904	-9.00072	2.24245e-19	1.02536e-16	CALM3
86.1996	1.02931	0.382819	2.68875	0.00717193	0.025647	CALML3-AS1
12271.3	1.64167	0.512	3.20639	0.00134412	0.00688329	CALML5
17.0763	1.57287	0.369144	4.26085	2.03647e-05	0.000233018	CALML6
45.026	-2.08639	0.432243	-4.8269	1.38677e-06	2.43345e-05	CAMK1G
1380.88	1.47262	0.338906	4.34522	1.39136e-05	0.000170089	CAMK4
590.928	1.43079	0.443696	3.2247	0.00126104	0.00653943	CAMSAP3
151.206	1.06946	0.303747	3.52089	0.000430103	0.00276843	CAND2
36.8439	-1.02215	0.29399	-3.47681	0.000507416	0.00315833	CAP1P2
122.99	1.68857	0.382962	4.40924	1.03734e-05	0.000133685	CAP2
41460.7	-1.71246	0.345569	-4.95548	7.21512e-07	1.41081e-05	CAPG
173.293	1.0289	0.330769	3.11064	0.00186685	0.00884577	CAPN12
34.353	1.42676	0.341843	4.17372	2.99666e-05	0.00031937	CAPN14
302.209	-1.39107	0.265966	-5.23025	1.69285e-07	4.15387e-06	CAPN3
58.9803	3.74287	0.721663	5.18646	2.14332e-07	5.09107e-06	CAPN8
5.76859	2.83896	0.737357	3.85018	0.00011803	0.000967722	CAPN9
1033.06	1.22212	0.367077	3.32933	0.000870555	0.00487154	CAPNS2
22.3087	1.33986	0.433155	3.09325	0.00197978	0.00926457	CASC1
38.1491	1.26366	0.37261	3.39139	0.000695396	0.00406751	CASC10
4.36238	1.63289	0.517417	3.15585	0.00160032	0.007863	CASC21
24.916	1.86897	0.459515	4.06727	4.75678e-05	0.000464675	CASKIN1
537.146	1.02165	0.257968	3.96036	7.48365e-05	0.000666937	CASKIN2
24.1229	1.37029	0.345336	3.968	7.24782e-05	0.000649817	CASP12
4856.27	1.01022	0.405886	2.48893	0.0128129	0.040107	CASP14
63.263	1.12403	0.404102	2.78154	0.0054102	0.0205788	CASP1P2
184.058	1.37678	0.534541	2.57563	0.0100057	0.0332827	CASQ2
792.577	1.09477	0.198874	5.50486	3.6947e-08	1.12052e-06	CASS4
2077.73	1.10357	0.34459	3.20255	0.00136219	0.00695335	CASZ1
4.95485	-2.44382	0.527888	-4.62943	3.6667e-06	5.59944e-05	CATIP
37.7992	1.40382	0.392309	3.57836	0.000345754	0.00232691	CBARP
419.423	1.31653	0.282951	4.65285	3.27373e-06	5.06109e-05	CBFA2T3
316.446	1.37561	0.41519	3.31321	0.000922319	0.0051095	CBLC
24.4422	2.19558	0.902053	2.43398	0.0149338	0.0452275	CBLN2
308.764	1.16875	0.262025	4.46043	8.17935e-06	0.000109136	CBLN3
1.66673	-3.69514	1.10091	-3.35645	0.000789502	0.00448126	CBSL
6.72862	1.22075	0.44877	2.72021	0.00652408	0.0237627	CCAT2
602.312	1.27545	0.358591	3.55683	0.000375358	0.00248189	CCBE1
552.334	-1.05448	0.114285	-9.22679	2.7886e-20	1.8418e-17	CCDC112
248.185	1.22993	0.309877	3.96909	7.21476e-05	0.000647341	CCDC113
24.5347	1.25439	0.32544	3.85444	0.000115993	0.00095237	CCDC148
17.556	1.19727	0.309392	3.86976	0.000108942	0.00090412	CCDC175
24.8775	1.27085	0.290136	4.38019	1.18575e-05	0.000149014	CCDC183
14.6938	1.1734	0.395016	2.97052	0.00297296	0.012836	CCDC188
156.316	1.85216	0.366455	5.05426	4.32072e-07	9.12378e-06	CCDC39
309.396	1.63501	0.398508	4.10282	4.0814e-05	0.000409985	CCDC64B
63.6434	1.97165	0.312489	6.30952	2.79908e-10	1.65146e-08	CCDC65
74.0283	1.10619	0.329262	3.35959	0.000780575	0.00444332	CCDC68
50615.8	1.307	0.362391	3.6066	0.000310235	0.00213254	CCDC80
984.476	1.08101	0.266678	4.05363	5.04297e-05	0.000486437	CCDC85C
12296.5	-1.05351	0.194806	-5.40801	6.37288e-08	1.76606e-06	CCDC88A
8.72156	3.06992	0.709424	4.32734	1.50922e-05	0.000181239	CCL1
6.87393	-3.19917	0.988035	-3.23791	0.00120408	0.00630881	CCL11
1551.25	2.08244	0.416544	4.99932	5.75323e-07	1.17119e-05	CCL13
17.9875	-3.29209	0.773391	-4.25669	2.07475e-05	0.000236281	CCL15
140.191	4.67421	0.470789	9.92847	3.13022e-23	2.65812e-20	CCL17
5892.14	-2.15403	0.631782	-3.40945	0.000650949	0.00385976	CCL18
9216.56	1.60524	0.283886	5.65451	1.56288e-08	5.43283e-07	CCL19
4673.84	-1.86702	0.416231	-4.48552	7.27351e-06	9.91641e-05	CCL2
1607.59	1.17108	0.308151	3.80033	0.000144504	0.00114499	CCL21
417.4	1.12668	0.327773	3.43737	0.000587384	0.00355556	CCL22
37.5801	-1.33246	0.380337	-3.50338	0.000459395	0.00291592	CCL23
3416.51	-2.72988	0.522068	-5.22897	1.70461e-07	4.17409e-06	CCL3
53.5883	-2.18086	0.515317	-4.23207	2.31545e-05	0.000259446	CCL3L1
4.86312	-3.35176	1.29453	-2.58918	0.00962047	0.0323062	CCL3L3
2105.28	-2.4161	0.406906	-5.93773	2.88994e-09	1.26546e-07	CCL4
17.7823	-1.98341	0.527112	-3.76279	0.000168026	0.0012961	CCL4L2
1632.88	-1.90288	0.48416	-3.93027	8.48493e-05	0.000739267	CCL8
1971.65	-1.06399	0.169095	-6.29226	3.12877e-10	1.80128e-08	CCNYL1
6725.38	-2.10389	0.335835	-6.26466	3.73638e-10	2.09035e-08	CCR1
47.9637	1.42837	0.260871	5.47538	4.36581e-08	1.28791e-06	CCR10
1135.74	1.31411	0.290459	4.52425	6.06099e-06	8.54458e-05	CCR4
46.8619	2.73903	0.368241	7.43814	1.02114e-13	1.39538e-11	CCR6
1429.88	1.22478	0.372642	3.28675	0.0010135	0.00549554	CCR7
1833.37	-2.35616	0.406747	-5.79268	6.92708e-09	2.65653e-07	CCRL2
10.2635	1.09217	0.456937	2.39019	0.0168397	0.0494765	CCT4P2
3.19151	-2.23754	0.791921	-2.82546	0.00472133	0.018488	CCT5P2
17509.4	-1.92419	0.305177	-6.30516	2.87899e-10	1.68605e-08	CD14
186.013	-1.08562	0.403567	-2.69007	0.00714381	0.0255734	CD160
21603.4	-1.54284	0.267125	-5.7757	7.66324e-09	2.90604e-07	CD163
65.9303	1.74843	0.370312	4.72152	2.34092e-06	3.79674e-05	CD164L2
19.3888	-2.11775	0.623744	-3.39522	0.000685731	0.00402384	CD177
1544.99	-2.68797	0.250913	-10.7127	8.87051e-27	1.62242e-23	CD180
654.137	1.67417	0.331852	5.04493	4.53694e-07	9.49602e-06	CD1A
310.442	3.34238	0.447366	7.47124	7.94433e-14	1.11113e-11	CD1B
854.996	1.60694	0.40752	3.94321	8.03971e-05	0.000705128	CD1C
659.22	2.56668	0.397756	6.4529	1.09729e-10	7.34937e-09	CD1E
1061.25	1.70409	0.381367	4.46836	7.88198e-06	0.00010586	CD207
1414.76	-1.74922	0.354094	-4.93999	7.81253e-07	1.5029e-05	CD22
172.223	1.54622	0.461507	3.35038	0.000806995	0.00456638	CD24P4
1834.82	-1.36282	0.292814	-4.65421	3.25221e-06	5.03764e-05	CD300A
639.992	-1.51554	0.30927	-4.90038	9.56536e-07	1.77823e-05	CD300C
436.172	-1.47475	0.478469	-3.08222	0.00205464	0.00953729	CD300E
151.439	-2.09622	0.310363	-6.7541	1.43723e-11	1.21181e-09	CD300LB
2073.16	-1.30099	0.440158	-2.95573	0.00311933	0.0133492	CD300LF
379.464	2.95159	0.323146	9.13394	6.60491e-20	3.70991e-17	CD40LG
1846.69	1.15154	0.299453	3.84547	0.000120324	0.000982466	CD5
16383.7	-1.05774	0.278538	-3.79747	0.000146178	0.00115663	CD53
25906.6	-1.02294	0.17581	-5.81842	5.94071e-09	2.34087e-07	CD59
90.8929	-5.71629	0.798698	-7.15701	8.2456e-13	9.56369e-11	CD5L
3328.58	1.07761	0.285569	3.77355	0.000160939	0.00125013	CD6
38375.2	-1.30964	0.219417	-5.96871	2.39135e-09	1.07281e-07	CD63
534.835	-2.39492	0.355052	-6.74527	1.52739e-11	1.27121e-09	CD68
1483.86	-1.20409	0.304869	-3.94952	7.83096e-05	0.000690897	CD72
1127.25	-1.03573	0.346165	-2.99202	0.00277136	0.0121353	CD80
7445.57	-1.60961	0.297846	-5.40416	6.5112e-08	1.79602e-06	CD83
21757.2	-1.84243	0.273994	-6.72435	1.76376e-11	1.4313e-09	CD84
4839.75	-1.66163	0.269975	-6.15474	7.51995e-10	3.8452e-08	CD86
2965.27	-1.0543	0.3275	-3.21924	0.00128532	0.00664226	CD8A
601.994	-1.12067	0.316364	-3.54233	0.000396613	0.00259358	CD8B
14.5965	1.67453	0.616544	2.716	0.00660766	0.0240046	CD8BP
2.2265	2.04503	0.845927	2.41751	0.0156272	0.046723	CDC20B
1.80153	-3.8981	1.09745	-3.55196	0.000382373	0.00252057	CDC27P2
1081.34	1.56492	0.382699	4.08916	4.32933e-05	0.000430705	CDC42BPG
1.96649	-4.0597	1.05289	-3.85577	0.000115368	0.000948183	CDC42P1
5.72038	-1.10754	0.453389	-2.4428	0.0145738	0.0443996	CDC42P2
2.26006	-2.02097	0.845804	-2.3894	0.0168757	0.0495621	CDC42P3
33.9188	-1.54583	0.342534	-4.51293	6.39388e-06	8.93753e-05	CDC42P6
460.455	1.08229	0.207337	5.21998	1.78942e-07	4.34596e-06	CDCA7
22.6559	3.26444	0.808558	4.03735	5.40577e-05	0.000515576	CDH10
76.8597	1.51619	0.59731	2.53837	0.0111371	0.0360787	CDH12
201.544	1.95047	0.65113	2.99551	0.00273984	0.0120261	CDH19
33.3029	1.60565	0.520765	3.08326	0.00204745	0.00951198	CDH20
125.604	1.04501	0.222403	4.69871	2.6181e-06	4.16949e-05	CDH24
39.6659	1.60864	0.586523	2.74267	0.00609415	0.0225561	CDH4
3642.49	1.18167	0.372711	3.17048	0.00152189	0.00758777	CDHR1
30.3244	1.36314	0.316065	4.31283	1.61177e-05	0.000191423	CDHR2
187.771	1.18134	0.252366	4.68106	2.85394e-06	4.485e-05	CDHR3
16.9824	1.94472	0.411732	4.72327	2.32084e-06	3.76672e-05	CDHR4
2.21199	1.90252	0.79063	2.40633	0.0161136	0.0478977	CDIPT-AS1
3203.78	1.1545	0.317092	3.64089	0.000271698	0.00191356	CDON
10.35	1.64027	0.3728	4.39986	1.08322e-05	0.000138695	CDRT1
11229.4	-1.20614	0.174882	-6.89688	5.31557e-12	4.95641e-10	CDS2
212.114	1.01462	0.246932	4.10889	3.97561e-05	0.000401734	CDT1
56.8833	1.41298	0.381888	3.69997	0.000215623	0.00157936	CDX1
183.663	1.20717	0.296662	4.06918	4.71783e-05	0.000461629	CEACAM19
70.835	1.75208	0.690375	2.53786	0.0111532	0.0361245	CEACAM5
377.3	1.92219	0.668592	2.87498	0.0040405	0.0163275	CEACAM6
48.7299	2.45426	0.902116	2.72056	0.00651724	0.0237414	CEACAM7
24.3624	-1.73202	0.345453	-5.01377	5.3374e-07	1.09592e-05	CEBPE
32557.9	-1.57885	0.28259	-5.58707	2.30931e-08	7.52171e-07	CECR1
104.71	1.23613	0.495963	2.49239	0.0126886	0.0398191	CECR2
140.962	1.2785	0.298682	4.28046	1.86507e-05	0.00021611	CECR7
18.4187	1.20354	0.363057	3.31502	0.000916365	0.00508244	CEL
6.62368	-1.42837	0.464459	-3.07533	0.00210268	0.00971728	CELF6
3117.58	1.0832	0.374406	2.89311	0.0038145	0.0155891	CELSR2
602.298	1.06196	0.248307	4.27679	1.89605e-05	0.000219272	CEP126
1903.58	1.18872	0.239782	4.95751	7.14034e-07	1.39848e-05	CEP170B
1695.32	1.10913	0.415986	2.66626	0.00767008	0.0270541	CERS3
706.557	1.10246	0.312887	3.5235	0.000425883	0.00274572	CES4A
89.5688	-1.35122	0.483097	-2.797	0.00515803	0.0198147	CETP
4.86659	1.89011	0.676616	2.79347	0.00521458	0.0199818	CFAP157
18.1508	1.63989	0.406622	4.03297	5.50773e-05	0.000522575	CFAP221
18.6303	1.34069	0.367689	3.64625	0.000266093	0.00188245	CFAP43
135.727	-1.19166	0.466895	-2.55232	0.0107009	0.0350075	CFAP54
14.2224	1.06136	0.326226	3.25344	0.00114015	0.00604849	CFAP57
27.9243	1.9168	0.436247	4.39385	1.11361e-05	0.000141975	CFAP73
2.88754	-1.78056	0.688062	-2.5878	0.0096592	0.0324022	CFL1P3
241.517	1.9538	0.698954	2.79532	0.00518477	0.0198868	CFTR
4.25607	3.88801	1.13466	3.42659	0.000611221	0.00367181	CGA
6.17391	1.59008	0.509291	3.12215	0.00179534	0.00859084	CGB7
449.183	1.32894	0.396041	3.35557	0.000792016	0.00449231	CGN
2404.86	1.19165	0.324574	3.67142	0.000241205	0.00173476	CGNL1
155.801	1.13712	0.342467	3.32037	0.000898983	0.00500003	CGREF1
11.8155	-1.37502	0.386507	-3.55755	0.000374334	0.0024765	CH17-12M21.1
4.60587	2.10918	0.643223	3.27908	0.00104146	0.00561772	CH17-335B8.4
208.994	-1.00139	0.227734	-4.39721	1.09653e-05	0.000139947	CH17-340M24.3
200.523	1.3799	0.439809	3.13751	0.0017039	0.00825294	CH17-360D5.3
16.9936	1.15697	0.415703	2.78317	0.00538306	0.0205028	CH507-42P11.7
19.9035	1.78338	0.650514	2.74149	0.00611613	0.0226147	CHAD
106.744	1.1622	0.446665	2.60196	0.00926924	0.0313506	CHADL
2260.37	-2.23637	0.253025	-8.83853	9.69888e-19	3.90865e-16	CHCHD6
41.2687	1.18655	0.419874	2.82596	0.00471395	0.0184774	CHMP1B2P
11.1848	-2.28102	0.583542	-3.90892	9.27083e-05	0.000795211	CHRFAM7A
57.0454	1.67114	0.646083	2.58657	0.00969364	0.0324811	CHRM1
76.6508	2.38268	0.467706	5.0944	3.4984e-07	7.62434e-06	CHRM3-AS2
1864	-5.33203	0.520249	-10.249	1.19595e-24	1.49664e-21	CHRNA1
22.6902	-1.41085	0.471211	-2.9941	0.00275257	0.0120745	CHRNA6
19.1356	1.46991	0.461479	3.18522	0.00144644	0.00729416	CHRNB2
5.95317	1.41737	0.545151	2.59997	0.00932328	0.0314975	CHRNB4
5569.01	-1.1078	0.257785	-4.29736	1.72842e-05	0.000203047	CHST11
51.0885	-1.70745	0.539591	-3.16434	0.00155433	0.0076938	CHST13
3403.15	-1.07269	0.219698	-4.88257	1.04714e-06	1.93006e-05	CHST15
2.49243	3.7618	0.959157	3.92198	8.78227e-05	0.000760437	CHST4
203.296	2.31426	0.538121	4.30064	1.70304e-05	0.000200263	CHST6
555.519	1.17588	0.232668	5.05389	4.32904e-07	9.12933e-06	CHTF18
153.715	1.23451	0.214285	5.76107	8.35821e-09	3.14451e-07	CIB2
161.536	1.55168	0.443978	3.49494	0.000474171	0.00298896	CILP2
197.302	1.44015	0.37069	3.88507	0.000102302	0.000859004	CITED4
819.005	1.04391	0.3348	3.118	0.00182082	0.00867607	CKB
80.4027	1.66485	0.43506	3.82673	0.000129859	0.00104702	CKMT1A
91.055	1.39633	0.393331	3.55	0.000385232	0.00253488	CKMT1B
52.7301	1.39712	0.562425	2.48409	0.0129882	0.0405382	CKMT2
4324.81	1.04388	0.407072	2.56436	0.0103367	0.0341878	CLCA2
4.85634	3.06452	0.80573	3.8034	0.000142723	0.00113534	CLCNKB
8.17756	-2.30942	0.862644	-2.67714	0.00742537	0.0263788	CLDN14
9.6483	4.0558	1.13003	3.58909	0.000331829	0.0022504	CLDN19
27.3418	1.92402	0.761324	2.52721	0.0114974	0.0369524	CLDN3
1682.31	1.46543	0.448827	3.26501	0.0010946	0.0058473	CLDN4
169.851	1.69992	0.5969	2.84791	0.00440079	0.0174891	CLDN8
1454.3	1.59619	0.525821	3.03561	0.00240049	0.0108079	CLEC3B
19.5825	1.31054	0.514933	2.54508	0.0109254	0.0355593	CLEC4F
25.3819	1.95663	0.564199	3.46798	0.000524392	0.00324362	CLEC4GP1
9.65386	-1.64621	0.526727	-3.12536	0.00177589	0.0085132	CLIC1P1
300.083	1.20909	0.431202	2.804	0.00504725	0.0194598	CLIC3
5.19772	2.35347	0.731644	3.21669	0.00129678	0.00668839	CLLU1
146.875	4.89317	1.36639	3.58108	0.000342171	0.00230738	CLLU1OS
2475.41	-1.38297	0.131164	-10.5438	5.42471e-26	9.2131e-23	CLN6
296.626	1.14915	0.238611	4.816	1.46466e-06	2.5513e-05	CLNK
648.942	1.16651	0.455702	2.5598	0.0104732	0.0344954	CLSTN2
15203.4	1.91478	0.367889	5.20477	1.94234e-07	4.68864e-06	CLU
848.234	1.08977	0.268401	4.06023	4.90248e-05	0.000475038	CLUHP3
31.7911	1.23795	0.316959	3.9057	9.39538e-05	0.000802709	CLVS1
318.316	1.04827	0.358361	2.92518	0.00344254	0.0144099	CMA1
10206	-1.49901	0.27218	-5.50741	3.64144e-08	1.11003e-06	CMKLR1
1797.73	-1.69752	0.423953	-4.00403	6.22721e-05	0.000575678	CMPK2
8.53302	2.06826	0.704584	2.93543	0.00333083	0.0140396	CMTM5
11442.8	-1.10819	0.178029	-6.22476	4.82287e-10	2.59776e-08	CNDP2
484.562	1.356	0.468815	2.8924	0.00382316	0.0156164	CNFN
163.715	1.1227	0.294112	3.81725	0.000134949	0.00108146	CNKSR1
172.117	1.76621	0.454934	3.88234	0.000103456	0.000867066	CNKSR2
767.472	1.01307	0.214799	4.71637	2.40085e-06	3.87805e-05	CNKSR3
803.627	1.54548	0.599833	2.57652	0.00997994	0.0332111	CNN1
2.6164	-1.72939	0.653468	-2.64647	0.00813356	0.0283566	CNOT7P1
199.806	1.7741	0.394979	4.49163	7.06803e-06	9.68626e-05	CNR2
173.416	2.12993	0.692526	3.07559	0.00210087	0.00971082	CNTFR
85.2199	2.06589	0.543858	3.79859	0.000145522	0.00115259	CNTN2
140.804	1.75157	0.384172	4.55933	5.1317e-06	7.4129e-05	CNTNAP3
24.284	1.53807	0.514041	2.99211	0.0027706	0.0121342	CNTNAP4
830.707	1.18946	0.396356	3.001	0.00269094	0.0118508	COBL
16.827	1.36623	0.392699	3.47907	0.000503161	0.00313925	COL11A2
5836.22	1.08307	0.282741	3.83062	0.000127822	0.00103199	COL16A1
23295.5	1.05911	0.423578	2.50038	0.0124059	0.0391252	COL17A1
124508	1.58558	0.646257	2.45349	0.0141478	0.0433888	COL1A1
192926	1.23955	0.493835	2.51004	0.0120716	0.0383004	COL1A2
367.267	1.51484	0.395827	3.82703	0.000129701	0.0010461	COL21A1
210.445	1.08359	0.326309	3.32075	0.000897774	0.00499447	COL23A1
45.4468	1.83032	0.48536	3.77105	0.000162563	0.00126069	COL26A1
1131.46	1.18377	0.300508	3.93923	8.17431e-05	0.000715071	COL27A1
136.878	3.26969	0.559326	5.84577	5.04244e-09	2.02866e-07	COL28A1
237.469	-6.65993	1.20177	-5.54178	2.99417e-08	9.45449e-07	COL4A2-AS2
4895.91	-1.06202	0.139952	-7.58841	3.23847e-14	5.06585e-12	COL4A3BP
1016.04	1.26597	0.346266	3.65605	0.000256134	0.00182338	COL4A5
298.329	1.26358	0.394538	3.20269	0.0013615	0.00695215	COL4A6
3452.81	1.51823	0.32843	4.6227	3.78778e-06	5.74376e-05	COL7A1
97.8483	1.54582	0.297383	5.19807	2.01369e-07	4.81685e-06	COL9A3
85.2487	1.17073	0.310123	3.77507	0.000159964	0.00124378	COLCA1
40.4895	1.78304	0.374986	4.75495	1.98499e-06	3.29359e-05	COLCA2
14110.3	-1.00034	0.184427	-5.42406	5.82592e-08	1.63932e-06	CORO1C
191.758	1.37327	0.326042	4.21196	2.5317e-05	0.000279198	CORO6
10.8348	1.07191	0.407537	2.63022	0.00853293	0.0294723	COX6B2
7.62631	-1.63266	0.545299	-2.99406	0.00275291	0.0120745	COX6CP15
5230.34	1.54425	0.361595	4.27065	1.949e-05	0.00022398	CP
1494.42	1.29099	0.496079	2.60238	0.00925779	0.0313208	CPA4
6264.99	-1.08955	0.118242	-9.21462	3.12375e-20	1.90445e-17	CPEB4
13270	-1.62146	0.288878	-5.61296	1.98893e-08	6.67424e-07	CPM
337.546	-1.10813	0.436873	-2.53651	0.0111965	0.0362351	CPNE5
160.882	2.03359	0.377351	5.38914	7.07976e-08	1.93489e-06	CPNE7
51.8087	-1.01953	0.385701	-2.64332	0.00820975	0.0285761	CPNE9
48.8209	1.95221	0.619274	3.15242	0.00161924	0.00793009	CPZ
2027.29	-1.70081	0.362974	-4.68576	2.78922e-06	4.40075e-05	CR1
66.0105	1.69065	0.625255	2.70393	0.00685246	0.024724	CRABP1
1295.8	1.11203	0.380161	2.92515	0.00344294	0.0144099	CRABP2
369.732	1.58443	0.440901	3.59361	0.000326125	0.00221678	CRB2
198.687	1.16977	0.41859	2.79454	0.00519735	0.0199295	CRB3
397.743	1.37836	0.456163	3.02164	0.00251412	0.0112007	CREB3L1
14346.6	-1.28923	0.199099	-6.47532	9.46104e-11	6.40898e-09	CREG1
275.321	1.23612	0.282021	4.38306	1.17022e-05	0.00014788	CRIP1
1594.22	1.25277	0.251661	4.97799	6.42467e-07	1.27725e-05	CRIP2
294.591	1.70047	0.370137	4.59416	4.34493e-06	6.42872e-05	CRISPLD1
270.394	1.03214	0.297592	3.46831	0.000523745	0.0032413	CRNDE
776.849	1.28591	0.369169	3.48327	0.000495336	0.00309774	CRYAB
62.1672	-2.51934	0.352621	-7.14461	9.02539e-13	1.04173e-10	CRYBB1
2855.95	-1.78368	0.260079	-6.85825	6.9707e-12	6.30199e-10	CRYL1
20.1282	1.81082	0.573146	3.15943	0.00158078	0.00779152	CSDC2
75.9256	4.60946	0.523547	8.80428	1.31696e-18	5.10301e-16	CSF2
2635.51	-1.3707	0.275712	-4.97151	6.64327e-07	1.31631e-05	CSF3R
1311.7	1.70786	0.352691	4.84236	1.28305e-06	2.29032e-05	CSPG4
70.0626	1.28838	0.288927	4.45921	8.2264e-06	0.000109641	CSPG4P11
22.2339	1.74553	0.476244	3.6652	0.000247142	0.00177157	CSPG4P13
17.7528	1.03548	0.379364	2.72952	0.00634262	0.0232693	CSPG5
11481	-2.26677	0.29853	-7.59309	3.12364e-14	4.98461e-12	CSTB
262.686	1.18488	0.389633	3.04103	0.00235771	0.0106536	CTB-133G6.1
2.49057	-4.53161	0.98564	-4.59763	4.27323e-06	6.33621e-05	CTHRC1P1
40.8005	1.27682	0.420481	3.03657	0.00239289	0.0107818	CTNNA3
15.0608	-1.38678	0.412441	-3.36238	0.000772737	0.00440714	CTNNAP1
1.74865	-3.53451	1.04464	-3.38348	0.000715739	0.00415786	CTRB2
11.356	1.44126	0.37317	3.8622	0.000112369	0.000929321	CTRC
9371.32	-1.38873	0.19109	-7.26738	3.66523e-13	4.66033e-11	CTSA
215717	-2.04685	0.352148	-5.81249	6.15515e-09	2.40313e-07	CTSB
99665.1	-2.68193	0.33551	-7.99361	1.31041e-15	2.85849e-13	CTSD
857.721	1.08632	0.317554	3.4209	0.00062414	0.00373244	CTSG
15529.3	-2.3956	0.354465	-6.75835	1.39573e-11	1.181e-09	CTSL
88654.5	-1.40986	0.356844	-3.95092	7.78498e-05	0.000687862	CTSS
1240.37	2.22044	0.576749	3.84992	0.000118157	0.000968095	CTSV
46463.9	-2.08308	0.277265	-7.51296	5.78031e-14	8.58991e-12	CTSZ
455.951	1.40514	0.264698	5.30848	1.10546e-07	2.82325e-06	CUBN
684.082	1.15357	0.412855	2.79412	0.00520414	0.0199482	CWH43
154.554	-1.32769	0.392494	-3.38272	0.000717724	0.00416736	CXCL1
25334	1.00421	0.250104	4.01519	5.93988e-05	0.000554542	CXCL14
6467.68	-1.90806	0.271832	-7.01925	2.23059e-12	2.35719e-10	CXCL16
2.75104	3.13571	1.02654	3.05463	0.0022534	0.0102721	CXCL17
893.98	-1.83821	0.560629	-3.27884	0.00104236	0.00561824	CXCL2
337.988	-1.71997	0.587297	-2.92863	0.00340465	0.014277	CXCL3
17.9745	-1.60075	0.526587	-3.03986	0.00236685	0.0106868	CXCL5
3.99211	-2.95889	0.937453	-3.15631	0.00159778	0.00785412	CXCL6
1600.69	-4.65556	0.745195	-6.24743	4.17262e-10	2.29658e-08	CXCL8
754.872	-1.00273	0.214136	-4.68265	2.83185e-06	4.45842e-05	CXorf21
166.579	1.29264	0.3793	3.40796	0.000654516	0.00387607	CXorf65
11097.3	-1.16301	0.197926	-5.87599	4.20313e-09	1.73805e-07	CYB561A3
11413.7	-1.02224	0.241073	-4.24038	2.23139e-05	0.000250855	CYBA
66865.3	-1.24646	0.345865	-3.60388	0.0003135	0.00214815	CYBB
2.98886	1.62055	0.638425	2.53835	0.0111375	0.0360787	CYCSP23
16033.2	-1.34042	0.212299	-6.31382	2.72227e-10	1.6108e-08	CYFIP1
994.647	-1.21947	0.242785	-5.02286	5.0907e-07	1.05071e-05	CYGB
2902.2	-1.06028	0.302689	-3.50286	0.000460285	0.00291923	CYP1B1
30.048	1.76264	0.734764	2.39892	0.0164436	0.0486435	CYP24A1
19929.5	-2.30826	0.352515	-6.54798	5.83202e-11	4.17675e-09	CYP27A1
1018.46	4.25945	0.548488	7.7658	8.11337e-15	1.47261e-12	CYP27B1
69.4518	1.06077	0.312365	3.39595	0.00068391	0.00401713	CYP27C1
7.23815	1.42776	0.450593	3.16863	0.0015316	0.00761699	CYP2C8
19.8773	1.32223	0.518794	2.54867	0.0108136	0.0352985	CYP2D6
142.316	1.12574	0.341827	3.2933	0.000990183	0.00540361	CYP2E1
36.1117	1.87599	0.762991	2.45873	0.0139431	0.0428658	CYP2W1
384.464	1.66256	0.373887	4.44669	8.72054e-06	0.000115615	CYP3A5
54.4579	1.29431	0.384205	3.3688	0.000754954	0.00432439	CYP46A1
7.56435	2.81073	0.732636	3.83646	0.000124818	0.00101221	CYP4A22
2.41047	1.49541	0.616699	2.42487	0.0153138	0.0460673	CYP4A22-AS1
505.137	1.27378	0.381598	3.33802	0.000843781	0.00474515	CYP4F12
856.122	1.11853	0.460906	2.4268	0.0152327	0.0458871	CYP4F22
1.93911	2.26269	0.845073	2.67751	0.00741719	0.0263548	CYP4F23P
187.553	1.43977	0.441057	3.26438	0.00109705	0.00585646	CYP4X1
6.92542	-1.4681	0.469317	-3.12815	0.00175908	0.00845476	CYP51A1P1
5.93744	-2.2736	0.560109	-4.05921	4.92383e-05	0.000476491	CYP51A1P2
737.625	1.01346	0.288301	3.51527	0.000439301	0.00281696	CYSLTR2
226.822	1.39225	0.484693	2.87245	0.00407308	0.0164256	CYSRT1
1761.33	-1.10211	0.157566	-6.99455	2.66119e-12	2.71568e-10	CYSTM1
144.136	-2.26751	0.377077	-6.01339	1.81686e-09	8.49908e-08	CYTL1
15539.4	-1.05334	0.214563	-4.90924	9.1431e-07	1.71583e-05	DAB2
4.04479	2.07889	0.794245	2.61744	0.0088592	0.0302825	DACH2
93.2308	1.51759	0.400921	3.78526	0.000153545	0.0012053	DACT2
2.12882	-3.8429	0.92242	-4.16611	3.09846e-05	0.000328307	DAO
7319.51	-1.33247	0.180901	-7.36577	1.76126e-13	2.31367e-11	DAPK1
59.5078	1.41931	0.556253	2.55155	0.0107244	0.0350603	DAZL
4.34746	-2.09723	0.620333	-3.38081	0.000722721	0.00418615	DBIP1
1832.31	1.29688	0.247707	5.23552	1.64517e-07	4.04941e-06	DBN1
58.6698	1.08478	0.339075	3.19923	0.00137796	0.00701879	DBNDD1
27.7103	1.02286	0.351746	2.90797	0.00363787	0.0150248	DCAF12L2
30.782	-1.94466	0.37952	-5.12399	2.99142e-07	6.67859e-06	DCDC2
90.4679	1.47936	0.477002	3.10138	0.00192624	0.00906778	DCHS2
8.85106	1.43993	0.458782	3.1386	0.00169758	0.00823072	DCST1
61.5156	1.53104	0.363012	4.21761	2.46902e-05	0.000272923	DCST2
1248.48	-1.45264	0.607675	-2.39049	0.0168259	0.0494586	DCSTAMP
417.453	-1.18008	0.358342	-3.29316	0.000990693	0.00540392	DDIT4L
196.078	-1.59058	0.247116	-6.43657	1.22202e-10	8.04876e-09	DDO
532.264	1.29473	0.385801	3.35595	0.000790924	0.00448826	DDR1
34.3879	-1.99461	0.776167	-2.56982	0.0101751	0.0337379	DDTL
109.613	-1.31811	0.400812	-3.2886	0.00100688	0.00546712	DDX10P1
11.0243	1.46156	0.467296	3.12769	0.00176183	0.00845944	DDX25
1.86605	2.15121	0.794674	2.70703	0.00678878	0.0245426	DDX4
461.402	1.25312	0.486804	2.57418	0.0100477	0.0333804	DEFB1
16.1102	1.03934	0.352172	2.95122	0.00316524	0.0134884	DEFB124
715.055	1.31018	0.449264	2.91627	0.00354242	0.0147384	DEGS2
357.406	1.17719	0.375515	3.13487	0.00171929	0.00830717	DENND2A
1019.92	-1.99422	0.636198	-3.13458	0.001721	0.00831205	DERL3
2463.91	-2.32345	0.323955	-7.17213	7.38396e-13	8.77842e-11	DFNA5
83.499	-2.41313	0.435764	-5.53771	3.06456e-08	9.61295e-07	DGCR5
4.9643	-2.25771	0.652373	-3.46076	0.000538648	0.00331405	DGCR9
3406.47	1.07668	0.200538	5.36895	7.91962e-08	2.13015e-06	DGKA
17.9227	1.42357	0.528043	2.69594	0.00701894	0.0252175	DGKB
89.4155	-4.59704	0.453071	-10.1464	3.43803e-24	3.71573e-21	DHDH
16.3692	1.17289	0.356462	3.29036	0.0010006	0.00544296	DHH
3784.1	-1.32233	0.202281	-6.53709	6.27259e-11	4.46537e-09	DHRS3
2364.37	-1.77965	0.467157	-3.80954	0.000139224	0.00111122	DHRS9
169.896	1.37743	0.299537	4.59854	4.25464e-06	6.32662e-05	DIO3OS
141.748	-1.50345	0.396665	-3.79021	0.000150518	0.00118545	DIRAS1
49.408	1.57911	0.460689	3.42772	0.000608683	0.00366025	DIRAS3
1774.88	-1.12221	0.13232	-8.481	2.23269e-17	6.55392e-15	DISC1
38.1255	2.01066	0.465969	4.31501	1.59598e-05	0.000189928	DKFZp434J0226
121.579	1.3822	0.442974	3.12027	0.00180683	0.00863365	DKK1
877.244	1.267	0.397077	3.19081	0.00141873	0.00718645	DKK2
199.893	-1.95104	0.452716	-4.30964	1.63522e-05	0.000193629	DLEU7
23.4095	1.10835	0.349983	3.16688	0.00154085	0.00764827	DLG5-AS1
12.6441	2.28046	0.731009	3.1196	0.00181094	0.00864807	DLGAP1-AS5
28.3301	1.85858	0.379518	4.89722	9.72029e-07	1.8014e-05	DLGAP3
388.346	1.35928	0.480552	2.82859	0.00467535	0.0183715	DLX3
17.1508	1.1707	0.402762	2.90668	0.00365281	0.0150682	DLX4
81.3192	1.1469	0.359041	3.19434	0.0014015	0.00711584	DLX5
28.1249	1.00729	0.404371	2.49101	0.0127382	0.0399308	DLX6-AS1
102.007	1.10116	0.360264	3.05652	0.00223922	0.0102192	DMGDH
566.193	1.13419	0.219786	5.16042	2.46399e-07	5.72691e-06	DMPK
33.801	1.06556	0.370808	2.87361	0.00405816	0.0163849	DMRT2
61.6622	1.62544	0.575209	2.82583	0.00471582	0.0184816	DMRTA1
365.084	1.30526	0.298885	4.36709	1.25912e-05	0.00015658	DMTN
22039.3	-1.52012	0.29456	-5.16063	2.46123e-07	5.72609e-06	DMXL2
20.7305	1.48328	0.400399	3.70451	0.000211797	0.00156103	DNAH12
21.6908	1.50042	0.591029	2.53867	0.0111276	0.0360612	DNAH2
51.8861	1.30729	0.446943	2.92496	0.00344496	0.0144158	DNAH3
51.3631	1.52901	0.430788	3.54933	0.000386216	0.00253816	DNAH5
74.0944	1.57701	0.287673	5.48196	4.20636e-08	1.24862e-06	DNAH6
107.778	1.14521	0.219697	5.21268	1.86131e-07	4.50748e-06	DNAH7
137.637	1.78673	0.38177	4.68012	2.86704e-06	4.5019e-05	DNAH9
5.55404	-1.35855	0.530973	-2.55861	0.010509	0.0345846	DNAJA1P3
3.50109	1.31887	0.527473	2.50035	0.0124071	0.0391252	DNAJB13
1754.49	-1.17911	0.168769	-6.98649	2.81841e-12	2.83324e-10	DNAJB9
663.581	-1.7348	0.511496	-3.39162	0.000694816	0.00406526	DNAJC5B
52.6073	1.21363	0.309591	3.92011	8.85092e-05	0.000765267	DNALI1
3048.14	-1.09069	0.244366	-4.46335	8.06865e-06	0.000108064	DNASE1L1
3847.91	-1.59005	0.228715	-6.95209	3.59906e-12	3.49285e-10	DNASE2
697.382	-3.49556	0.630503	-5.54408	2.95504e-08	9.36828e-07	DNASE2B
254.413	1.70409	0.670065	2.54316	0.0109854	0.0357146	DNER
1595.6	1.21612	0.334256	3.6383	0.000274442	0.00192888	DNM1
19.7239	1.11476	0.453914	2.45588	0.0140541	0.0431515	DNM1P51
5.44415	-1.26679	0.500264	-2.53225	0.0113333	0.0365486	DNMBP-AS1
17.3656	-1.3183	0.354422	-3.71958	0.000199552	0.00149018	DOC2A
7836.11	-1.20024	0.24299	-4.93945	7.83435e-07	1.50466e-05	DOCK4
71.8858	1.3732	0.311402	4.40972	1.03506e-05	0.000133463	DOCK9-AS2
2149.79	-1.25481	0.317824	-3.94813	7.87629e-05	0.000693866	DOK3
1257.58	1.07164	0.276588	3.87451	0.000106838	0.000890084	DOK4
176.461	1.06266	0.376659	2.82128	0.00478321	0.0186811	DOK6
4962.72	-1.39108	0.166998	-8.32992	8.08988e-17	2.23666e-14	DOPEY2
1409.71	-1.52615	0.246235	-6.19793	5.72104e-10	3.00285e-08	DPEP2
207.254	1.36021	0.242222	5.61555	1.95944e-08	6.59908e-07	DPF3
1784.49	-1.34228	0.168755	-7.95403	1.80537e-15	3.76545e-13	DPH3
11.0675	2.93992	0.788714	3.72749	0.000193395	0.00145423	DPP10
4.0019	-1.81564	0.657799	-2.76017	0.00577714	0.021649	DPPA2P3
23.8118	1.13724	0.448373	2.53636	0.0112011	0.03624	DPPA4
35.4637	1.12788	0.323306	3.48859	0.00048557	0.0030487	DPY19L2P2
10.2226	1.01733	0.38571	2.63755	0.00835065	0.0289605	DPY19L2P3
78.6177	-2.00979	0.378702	-5.30706	1.11408e-07	2.84223e-06	DPYS
10.0737	1.406	0.443449	3.17059	0.00152129	0.00758633	DRAIC
5837.21	-1.20572	0.298418	-4.04039	5.33613e-05	0.000510778	DRAM1
3816.49	-1.1182	0.158121	-7.07177	1.52969e-12	1.66841e-10	DRAM2
8.86587	1.6741	0.574708	2.91296	0.00358017	0.014851	DRD1
3.27906	4.17758	1.12343	3.71858	0.000200343	0.00149562	DRD5
28.4735	2.88636	0.548602	5.26131	1.43033e-07	3.56487e-06	DRGX
25101.7	1.02079	0.369841	2.76008	0.00577875	0.0216516	DSC3
67.5124	1.21812	0.353805	3.4429	0.000575504	0.00349879	DSCAML1
7.80117	1.16432	0.413585	2.81518	0.00487492	0.0189614	DSCR9
755.996	1.23387	0.414059	2.97995	0.00288299	0.0125135	DSG2
4164.43	1.10791	0.390979	2.83368	0.00460148	0.0181231	DSG3
22.1586	5.49791	0.99205	5.54196	2.99101e-08	9.45449e-07	DSG4
86768.3	1.03218	0.428952	2.40628	0.016116	0.0478989	DSP
705.819	-1.32245	0.311667	-4.24316	2.20396e-05	0.000248801	DTHD1
281.152	-1.01265	0.27359	-3.70136	0.00021445	0.00157424	DTX1
1662.74	1.14442	0.335556	3.41052	0.000648381	0.00384741	DUOX1
73.9931	1.70322	0.311087	5.47506	4.37359e-08	1.28861e-06	DUOX2
579.549	1.39463	0.310691	4.48879	7.16287e-06	9.79928e-05	DUOXA1
1425.18	-1.10256	0.196069	-5.62332	1.87323e-08	6.34468e-07	DUSP10
10.4125	-2.4267	0.683552	-3.55013	0.000385035	0.0025346	DUSP26
33.9641	-1.00438	0.223509	-4.4937	6.99954e-06	9.61457e-05	DYNC1I2P1
1052.27	-1.33668	0.17911	-7.46293	8.46222e-14	1.1698e-11	DYRK4
4176.75	-1.10396	0.294515	-3.7484	0.000177965	0.00135973	DYSF
426.698	-1.5838	0.251355	-6.30105	2.95642e-10	1.72085e-08	EAF2
168.18	1.22025	0.297877	4.0965	4.19442e-05	0.000419389	EBF4
350.052	-1.51065	0.37172	-4.06394	4.8252e-05	0.00046943	EBI3
106.214	1.94733	0.608126	3.20218	0.00136392	0.0069592	EDAR
26.6278	1.95589	0.715973	2.7318	0.00629899	0.0231521	EDN2
62.8275	-1.02431	0.322468	-3.17648	0.00149075	0.00747836	EEF1A1P17
29.7248	-1.06918	0.352984	-3.02898	0.00245385	0.0109961	EEF1A1P2
6.06144	-1.12006	0.463113	-2.41855	0.0155827	0.0466226	EEF1A1P20
10.7006	-1.37791	0.436274	-3.15836	0.00158661	0.00781166	EEF1A1P34
15.394	-1.33613	0.403821	-3.30871	0.000937259	0.00516698	EEF1A1P42
19.4302	-1.42425	0.36374	-3.91557	9.01907e-05	0.000776979	EEF1B2P2
31.9568	1.43882	0.501397	2.86962	0.00410971	0.0165565	EFCAB1
21.3821	1.18785	0.404261	2.93833	0.00329987	0.0139441	EFCAB5
122.349	1.40625	0.348854	4.03106	5.55255e-05	0.000525779	EFHC2
338.032	1.06697	0.392344	2.71948	0.00653855	0.0238081	EFNA3
854.872	1.01218	0.316804	3.19496	0.00139849	0.0071051	EFNA5
1279.15	1.14322	0.306204	3.73353	0.000188818	0.0014257	EFNB2
97.1581	1.1598	0.411379	2.8193	0.00481286	0.0187722	EFNB3
1291.88	1.5911	0.280588	5.67058	1.42315e-08	5.01309e-07	EFS
1733.33	1.09284	0.435082	2.5118	0.0120116	0.0381462	EHF
6.8324	-1.17692	0.395745	-2.97393	0.0029401	0.0127172	EIF3LP1
24.4476	-1.44566	0.384646	-3.75843	0.000170986	0.00131273	EIF4A1P10
9.77658	-1.52097	0.524318	-2.90086	0.00372137	0.0152825	EIF4A1P2
17.7626	-1.45206	0.365173	-3.97636	6.99779e-05	0.000630969	EIF4A1P4
5.65727	-1.83314	0.519703	-3.52729	0.000419833	0.00271703	EIF4A1P5
5.08888	-1.84818	0.544083	-3.39687	0.000681619	0.00400529	EIF4A1P6
6.6061	-1.59626	0.530298	-3.01011	0.0026115	0.0115673	EIF4A1P7
3.84379	-1.36026	0.558692	-2.43473	0.0149031	0.0451516	EIF4A1P9
7.74473	-1.04008	0.41146	-2.52778	0.0114786	0.0369019	EIF4A2P4
7.3311	-1.40792	0.480348	-2.93103	0.00337837	0.0141896	EIF4EP2
7.99456	-1.0062	0.410689	-2.45002	0.0142847	0.0437069	EIF5P1
95.0553	2.20953	0.720576	3.06634	0.00216699	0.00996028	ELANE
38.5182	1.08491	0.362807	2.99033	0.00278677	0.0121803	ELAVL4
290.786	1.532	0.530004	2.89054	0.00384581	0.0156901	ELF3
150.677	1.75283	0.645693	2.71465	0.0066345	0.0240801	ELF5
3909.18	-1.11908	0.182082	-6.14603	7.94463e-10	4.04496e-08	ELL2
7.27337	-1.41962	0.451678	-3.143	0.00167228	0.00813458	ELL2P1
513.362	1.18057	0.255051	4.62875	3.67888e-06	5.61442e-05	ELMO3
3507.43	1.84787	0.567898	3.25387	0.00113843	0.00604206	ELN
102.444	-1.3777	0.391434	-3.51963	0.000432157	0.00277864	ELOVL2
325.666	1.29932	0.27619	4.70445	2.54555e-06	4.07306e-05	EMID1
8544.7	-1.27464	0.222421	-5.73077	9.99775e-09	3.70183e-07	EMILIN2
133.362	1.89206	0.687208	2.75326	0.00590057	0.0219937	EMILIN3
197.07	1.21692	0.384247	3.16703	0.00154004	0.00764779	EMX2
800.755	1.03565	0.370388	2.79612	0.00517203	0.0198508	EMX2OS
216.999	1.41319	0.405347	3.48637	0.000489628	0.00306931	EN1
9.50605	-2.35038	0.53289	-4.41062	1.03073e-05	0.00013305	ENAM
386.631	1.59499	0.491568	3.24471	0.00117571	0.00618609	ENDOU
86.1979	2.58428	0.753426	3.43004	0.000603489	0.00363823	ENHO
944.255	1.16596	0.259814	4.48767	7.20069e-06	9.8397e-05	ENPP1
106.379	1.3116	0.303451	4.32227	1.54432e-05	0.000184705	ENPP3
128.978	1.18385	0.447219	2.64713	0.00811792	0.0283145	ENPP5
1.57555	3.03696	0.811781	3.74112	0.000183206	0.00139172	ENPP7P7
86.0718	1.4889	0.576505	2.58263	0.00980516	0.0327578	ENTHD1
32.3045	1.80591	0.581489	3.10567	0.00189849	0.00896534	ENTPD2
90.1071	1.35075	0.423028	3.19305	0.0014078	0.0071417	ENTPD3
1230.86	-1.09987	0.286406	-3.84024	0.000122913	0.000999833	EPB41L1
6572.06	-1.0889	0.180265	-6.04057	1.53568e-09	7.2882e-08	EPB41L3
616.312	1.59636	0.457005	3.49308	0.00047749	0.0030059	EPB41L4B
116.859	1.48283	0.529774	2.79899	0.0051263	0.0197128	EPCAM
944.768	-1.45844	0.292063	-4.99359	5.92672e-07	1.1979e-05	EPDR1
43.1811	1.49925	0.609915	2.45813	0.0139662	0.0429149	EPGN
934.185	1.63436	0.266017	6.14382	8.05599e-10	4.09289e-08	EPHA1
22.4909	1.40611	0.405219	3.46999	0.000520471	0.00322356	EPHA10
1785.22	1.45327	0.250113	5.81044	6.23082e-09	2.42482e-07	EPHA4
7.69898	2.47769	0.817672	3.03017	0.00244413	0.0109649	EPHA6
935.33	-1.10351	0.216062	-5.10735	3.26706e-07	7.19934e-06	EPHB2
1592	1.27109	0.343867	3.69647	0.000218619	0.00159647	EPHB3
1498.06	1.04929	0.248895	4.21581	2.48881e-05	0.000274983	EPHB4
2941.24	-1.24489	0.209784	-5.93417	2.95327e-09	1.29081e-07	EPHX1
797.091	1.12417	0.338265	3.32336	0.000889415	0.00495492	EPHX2
622.272	1.39529	0.394506	3.53679	0.00040502	0.00264057	EPHX3
240.001	-1.04695	0.190361	-5.49982	3.80177e-08	1.14279e-06	EPOR
8498.56	1.16187	0.448701	2.58942	0.00961378	0.0323	EPPK1
1300.38	1.18119	0.412827	2.86123	0.00422005	0.016898	EPS8L1
1412.2	1.29292	0.339961	3.80314	0.000142875	0.00113616	EPS8L2
140.254	-7.67508	1.20174	-6.38662	1.69589e-10	1.05835e-08	EPYC
4.46526	1.30887	0.544848	2.40227	0.0162938	0.0482883	EQTN
3205.23	1.15035	0.315926	3.64121	0.000271356	0.00191171	ERBB2
2553.69	1.21219	0.431482	2.80937	0.00496386	0.0192405	ERBB3
94.1284	1.60025	0.655525	2.44118	0.0146394	0.044523	ERBB4
3.34012	-1.70561	0.711262	-2.398	0.0164849	0.0486847	ERHP1
20.1111	1.86645	0.594471	3.13968	0.00169133	0.00820539	ERICH3
14.4254	1.43238	0.500144	2.86395	0.00418399	0.0167875	ERICH5
12.3562	2.63417	0.723814	3.6393	0.000273384	0.00192315	ERN2
1.49346	3.54725	1.05993	3.34669	0.000817815	0.00461881	ERVMER61-1
235.256	1.63427	0.425484	3.84096	0.000122553	0.000997243	ESPN
5.49068	3.26667	1.0316	3.16661	0.00154229	0.00765255	ESPNP
2085.66	1.16549	0.388986	2.99623	0.00273343	0.0120046	ESRP1
718.753	1.35425	0.385644	3.51167	0.000445306	0.00284778	ESRP2
149.904	1.82872	0.637312	2.86943	0.00411211	0.0165606	ESRRG
7773.54	-1.1906	0.189532	-6.28177	3.34731e-10	1.90183e-08	ETNK1
723.764	-1.09948	0.276209	-3.98062	6.87363e-05	0.000621896	ETV1
2095.97	-1.39386	0.201854	-6.90528	5.01036e-12	4.72744e-10	ETV5
3616.4	1.31129	0.418257	3.13513	0.00171781	0.00830506	EVPL
8.86771	1.28407	0.453407	2.83204	0.00462514	0.0181982	EWSAT1
100.398	1.12913	0.195179	5.78509	7.24745e-09	2.77046e-07	EXOC3L1
262.562	1.32875	0.287108	4.62806	3.69109e-06	5.62944e-05	EXOC3L4
7.20211	-1.54803	0.494227	-3.13223	0.00173483	0.00836527	EXOC5P1
67.1703	1.42262	0.520093	2.73531	0.00623213	0.0229525	EXTL1
22.9097	1.3458	0.38392	3.50541	0.000455909	0.00289843	EXTL3-AS1
232.785	-1.05782	0.331073	-3.19513	0.00139768	0.00710449	EYA2
938.999	1.95058	0.377595	5.16581	2.39395e-07	5.59617e-06	F10
37.927	1.33343	0.334644	3.98463	6.75852e-05	0.000613582	F7
363.315	1.11106	0.242358	4.58437	4.55348e-06	6.69148e-05	FAAH2
15.3878	1.43543	0.416882	3.44325	0.000574764	0.00349562	FAAHP1
2537.95	-2.7729	0.388788	-7.13215	9.88102e-13	1.12952e-10	FABP3
13.6595	1.45913	0.496015	2.94171	0.0032641	0.013822	FABP7P1
917.141	-1.06219	0.207024	-5.13078	2.8854e-07	6.48451e-06	FAH
11.4014	1.28588	0.403086	3.19008	0.00142231	0.00720306	FALEC
3024.6	1.13582	0.164042	6.92394	4.39238e-12	4.19428e-10	FAM102A
460.477	1.17186	0.41828	2.80162	0.0050847	0.0195724	FAM110C
20.7724	1.75553	0.464854	3.77652	0.000159032	0.00123774	FAM135B
223.874	-1.44779	0.547328	-2.6452	0.00816437	0.0284389	FAM150B
22.3905	3.08863	0.459673	6.71918	1.82744e-11	1.47292e-09	FAM153A
38.0162	2.3064	0.500383	4.60926	4.04112e-06	6.06218e-05	FAM153B
9.9491	2.00852	0.560097	3.58602	0.00033576	0.00227123	FAM153C
109.913	1.03223	0.355242	2.90571	0.00366422	0.0150943	FAM159A
1236.16	1.18784	0.378163	3.14107	0.0016833	0.00817482	FAM160A1
28.8173	1.07328	0.416759	2.5753	0.0100155	0.0333059	FAM166B
496.92	1.28937	0.399803	3.22502	0.00125965	0.00653943	FAM167A
262.529	1.51832	0.276828	5.48471	4.14144e-08	1.23397e-06	FAM169A
475.313	1.4958	0.515189	2.90341	0.00369126	0.0151918	FAM180B
18.243	1.42296	0.4828	2.9473	0.00320561	0.013618	FAM181B
25.001	1.80728	0.40282	4.48657	7.23782e-06	9.88476e-05	FAM182B
7.50096	1.47674	0.618994	2.3857	0.0170465	0.0499347	FAM184B
11.7007	-1.57652	0.38082	-4.13982	3.47585e-05	0.00035964	FAM187B2P
178.919	1.61792	0.446499	3.62357	0.000290568	0.00202131	FAM189A2
802.778	-1.05699	0.229378	-4.60804	4.06483e-06	6.09007e-05	FAM195A
400.553	1.33337	0.300155	4.44225	8.90218e-06	0.000117462	FAM198A
11.9207	1.03976	0.353047	2.9451	0.00322854	0.0136983	FAM19A1
216.595	1.50632	0.379791	3.96618	7.30326e-05	0.00065331	FAM19A5
23.5298	1.52115	0.410247	3.7079	0.000208986	0.00154896	FAM201A
2747.68	-1.76488	0.253042	-6.97467	3.06593e-12	3.03389e-10	FAM20C
7.5217	2.07815	0.555084	3.74385	0.000181223	0.00137974	FAM221B
79.0819	1.50214	0.330577	4.544	5.51978e-06	7.87778e-05	FAM222A
25.728	-1.26984	0.511998	-2.48015	0.0131326	0.0408922	FAM225B
69.0995	1.28955	0.319234	4.03951	5.35635e-05	0.000511478	FAM227A
4.4592	-1.6312	0.521373	-3.12867	0.00175602	0.00844346	FAM35BP
1780.6	1.18587	0.444978	2.66501	0.00769851	0.0271222	FAM46B
4498.19	-1.33747	0.440453	-3.03658	0.00239278	0.0107818	FAM46C
5.3333	-1.80349	0.552018	-3.26709	0.0010866	0.0058119	FAM53B-AS1
103.678	1.10878	0.348101	3.18523	0.0014464	0.00729416	FAM64A
3320.16	1.23883	0.254492	4.86786	1.12813e-06	2.05386e-05	FAM65B
4.47518	1.63965	0.645179	2.54139	0.0110413	0.0358477	FAM66A
18.3678	1.0387	0.384719	2.6999	0.00693603	0.024999	FAM66B
61.4763	1.1112	0.300162	3.70201	0.000213897	0.0015708	FAM66C
1.27374	2.48806	0.984395	2.52751	0.0114876	0.0369258	FAM66E
171.139	1.11067	0.339263	3.27378	0.00106119	0.00569956	FAM69B
54.9537	1.35364	0.461861	2.93083	0.00338058	0.0141964	FAM69C
13.2876	1.45542	0.375759	3.87328	0.00010738	0.000893345	FAM71E1
137.643	-1.25642	0.282831	-4.44228	8.90089e-06	0.000117462	FAM81A
846.715	1.25378	0.408679	3.06788	0.00215586	0.00991679	FAM83C
34.3604	1.62492	0.358811	4.52862	5.93697e-06	8.40759e-05	FAM83E
1634.4	1.19957	0.40883	2.93416	0.00334452	0.0140823	FAM83F
3109.26	1.12388	0.323164	3.47775	0.000505634	0.00315054	FAM83G
334.013	1.30106	0.392459	3.31514	0.000915968	0.00508142	FAM83H-AS1
910.169	1.12733	0.422931	2.66552	0.00768683	0.0270931	FAM84A
19.5694	-2.9938	0.622024	-4.813	1.4868e-06	2.58418e-05	FAM92B
18.5191	1.26433	0.434882	2.9073	0.00364568	0.0150521	FAM95C
2663.78	-1.04731	0.220657	-4.74632	2.07151e-06	3.41569e-05	FAM96A
4000.52	-1.34501	0.169487	-7.93575	2.09229e-15	4.28866e-13	FARP1
5047.4	1.02363	0.396253	2.58327	0.00978685	0.032715	FAT2
14737.1	1.28825	0.440137	2.92692	0.00342332	0.0143404	FBLN1
18849.8	1.1328	0.294025	3.85273	0.000116807	0.00095836	FBLN2
120.465	1.07613	0.296807	3.62567	0.000288213	0.00200728	FBXL16
46.0132	1.51123	0.350708	4.30908	1.63934e-05	0.000193923	FBXL22
215.836	1.02633	0.313364	3.27521	0.00105583	0.00567204	FBXO17
370.898	1.37958	0.361236	3.81905	0.000133968	0.00107541	FBXO27
246.112	-1.52835	0.429622	-3.55744	0.000374492	0.00247685	FCAR
882.103	1.42927	0.413383	3.45749	0.000545224	0.00334549	FCER1A
9691.68	-1.92752	0.363758	-5.29892	1.16489e-07	2.95598e-06	FCER1G
6821.1	1.26244	0.417732	3.02213	0.00250999	0.0111888	FCGBP
1255.9	-1.76269	0.483247	-3.6476	0.000264702	0.00187539	FCGR1A
193.225	-1.9776	0.398307	-4.96503	6.86907e-07	1.35203e-05	FCGR1B
5404.41	-1.84849	0.329965	-5.60208	2.1179e-08	6.99633e-07	FCGR2A
3789.34	-2.06606	0.374811	-5.51227	3.54229e-08	1.08398e-06	FCGR2B
1461.91	-1.77675	0.469537	-3.78405	0.000154296	0.00120999	FCGR2C
7936.91	-2.60911	0.507279	-5.14333	2.69907e-07	6.14121e-06	FCGR3A
15184.4	-1.25882	0.212494	-5.924	3.14203e-09	1.36329e-07	FCGRT
11198.1	-1.88806	0.240651	-7.84565	4.30722e-15	8.12801e-13	FCHO2
78.7966	-1.44108	0.260798	-5.52565	3.28274e-08	1.01632e-06	FCRLB
142.927	3.95569	0.834445	4.7405	2.13191e-06	3.50313e-05	FDCSP
1984.02	-1.20588	0.279949	-4.30749	1.65117e-05	0.000195032	FDX1
2602.2	-1.06986	0.178618	-5.98966	2.1028e-09	9.63359e-08	FECH
797.155	1.23912	0.384266	3.22464	0.0012613	0.00653943	FERMT1
22.4985	2.46165	0.775356	3.17487	0.00149904	0.00750372	FETUB
5.03425	-2.56901	0.876979	-2.92938	0.00339639	0.0142477	FFAR1
127.399	-1.34676	0.446336	-3.01737	0.00254979	0.0113337	FFAR2
26.0755	1.75294	0.396759	4.41815	9.95493e-06	0.000128991	FGD5P1
4.30508	1.62714	0.577831	2.81595	0.00486335	0.0189277	FGF13-AS1
17.5538	1.83091	0.439112	4.16957	3.0518e-05	0.00032452	FGF18
80.9107	1.54233	0.541339	2.84911	0.00438422	0.0174379	FGF22
16.8355	1.42081	0.544382	2.60994	0.00905568	0.0308036	FGF9
242.493	3.12125	0.714447	4.36876	1.24952e-05	0.00015563	FGFBP2
2198.87	1.31518	0.38121	3.45002	0.000560535	0.0034253	FGFR2
4846.47	1.66512	0.428396	3.88688	0.000101541	0.000854934	FGFR3
40.5958	1.38044	0.440324	3.13505	0.00171824	0.00830543	FGFR4
6813.86	-1.34689	0.326081	-4.13055	3.61893e-05	0.000372338	FGR
461.73	1.19779	0.323047	3.70779	0.000209078	0.001549	FHDC1
4813.84	1.45408	0.389747	3.73084	0.00019084	0.00143822	FHL1
247.746	1.1807	0.351682	3.35731	0.000787053	0.0044727	FHL5
3.41365	-2.33659	0.882259	-2.64842	0.0080869	0.0282311	FHP1
218.822	1.19226	0.409753	2.90971	0.0036176	0.0149671	FIGN
7.61985	1.23821	0.444602	2.78498	0.00535315	0.0204108	FIGNL2
9671.89	-1.15347	0.201785	-5.71632	1.08855e-08	3.99422e-07	FKBP15
22.0694	1.04857	0.287243	3.65047	0.000261758	0.00185731	FLJ31104
1358.44	1.14299	0.398958	2.86493	0.00417101	0.0167439	FLNC
12.3311	2.30485	0.724956	3.1793	0.0014763	0.007418	FLRT1
697.702	1.14757	0.207096	5.54123	3.00359e-08	9.47167e-07	FLT3
74.4177	1.29562	0.249456	5.19378	2.06066e-07	4.9193e-06	FLT3LG
568.972	1.53279	0.266152	5.75907	8.45778e-09	3.17194e-07	FLT4
1832.59	-1.05911	0.223174	-4.74568	2.07809e-06	3.42417e-05	FLVCR2
5.74224	1.99205	0.718601	2.77212	0.00556925	0.0210692	FLYWCH1P1
6226.47	-1.34356	0.207206	-6.48416	8.9226e-11	6.09634e-09	FMN1
7563.19	-1.06889	0.283908	-3.76492	0.000166604	0.00128731	FMNL2
11015.3	-1.53568	0.202075	-7.59956	2.97147e-14	4.80631e-12	FNIP2
49.0386	1.80541	0.44331	4.07257	4.64978e-05	0.000456097	FOLH1
16.9725	1.93636	0.704761	2.74753	0.00600451	0.0222938	FOLR1
6107.26	-2.10849	0.358954	-5.87399	4.25424e-09	1.75613e-07	FOLR2
21.1778	1.68101	0.466201	3.60576	0.000311243	0.00213804	FOXB1
8.75129	1.69993	0.495914	3.42786	0.000608355	0.00365921	FOXC2
13.5398	3.12338	0.788133	3.96301	7.40121e-05	0.000661325	FOXD3
6.3402	1.57395	0.543826	2.89422	0.00380103	0.0155608	FOXD3-AS1
3.63357	1.95128	0.692915	2.81605	0.00486182	0.0189259	FOXD4L1
21.4131	2.52981	0.999838	2.53022	0.0113991	0.0366982	FOXE1
21.6209	1.38471	0.372525	3.7171	0.000201523	0.00150254	FOXF1
9.71009	4.15034	1.50356	2.76034	0.00577408	0.021641	FOXI3
21.4149	1.66022	0.409816	4.05112	5.0972e-05	0.000490872	FOXJ1
303.528	1.15434	0.410894	2.80933	0.00496447	0.0192405	FOXN1
15.3649	2.05555	0.513554	4.0026	6.26507e-05	0.000577444	FOXO6
176.873	1.26101	0.509073	2.47708	0.0132464	0.0411658	FOXQ1
107.226	1.11952	0.295467	3.78898	0.000151267	0.00119055	FPGT-TNNI3K
2064.63	-1.93651	0.547849	-3.53475	0.000408154	0.00265518	FPR1
276.664	-1.62219	0.548571	-2.95712	0.00310532	0.0132941	FPR2
11855.8	-1.73835	0.335666	-5.17881	2.23303e-07	5.27781e-06	FPR3
15.0328	1.71938	0.49791	3.45319	0.000554008	0.00339064	FRMD5
35.2616	2.18653	0.511944	4.27104	1.94562e-05	0.0002237	FRMD7
6.21453	3.71919	0.6713	5.54028	3.01986e-08	9.49779e-07	FRMPD2
7.1505	2.50139	1.04285	2.39861	0.0164576	0.0486587	FRRS1L
521.83	-1.04792	0.191857	-5.46201	4.70762e-08	1.3751e-06	FSD1L
562.372	1.00675	0.263232	3.82458	0.000130998	0.00105477	FSTL3
34219.4	-1.60134	0.293974	-5.44722	5.11624e-08	1.47625e-06	FTH1
8.1605	-1.38378	0.437628	-3.162	0.00156688	0.00773421	FTH1P1
71.7847	-2.09157	0.511422	-4.08972	4.31892e-05	0.000429849	FTH1P10
37.5526	-2.42198	0.430695	-5.62343	1.87198e-08	6.34468e-07	FTH1P11
59.749	-2.01932	0.379913	-5.31521	1.06533e-07	2.74734e-06	FTH1P12
30.8401	-1.87317	0.346396	-5.40761	6.3872e-08	1.76739e-06	FTH1P15
75.942	-1.42799	0.409762	-3.48494	0.000492255	0.00308172	FTH1P16
13.8367	-2.64819	0.453654	-5.83745	5.30047e-09	2.11458e-07	FTH1P2
19.7939	-2.60481	0.483588	-5.38643	7.18724e-08	1.95752e-06	FTH1P20
7.45797	-2.42538	0.655123	-3.70218	0.000213757	0.0015708	FTH1P21
49.1642	-1.73944	0.439013	-3.96215	7.42768e-05	0.000663192	FTH1P23
2.20946	-2.95729	0.9805	-3.01611	0.00256044	0.0113624	FTH1P24
2.52673	-1.92456	0.670651	-2.86969	0.00410879	0.0165556	FTH1P26
86.014	-1.40894	0.313794	-4.49003	7.12117e-06	9.75346e-05	FTH1P3
380.15	-2.03725	0.255544	-7.97218	1.55894e-15	3.33936e-13	FTH1P4
22.3582	-2.66936	0.513264	-5.20076	1.9848e-07	4.76692e-06	FTH1P5
23.8514	-2.45227	0.509499	-4.8131	1.48603e-06	2.58418e-05	FTH1P7
60.2943	-2.20896	0.347106	-6.36395	1.96627e-10	1.21434e-08	FTH1P8
370352	-2.78854	0.366878	-7.60072	2.94481e-14	4.7958e-12	FTL
13.0063	-3.49323	0.53283	-6.55599	5.52739e-11	3.99467e-09	FTLP1
35.9105	-2.14846	0.490852	-4.377	1.20321e-05	0.000150494	FTLP14
17.36	-3.40295	0.547035	-6.22072	4.94884e-10	2.64671e-08	FTLP15
1.96069	-2.59889	0.998331	-2.60323	0.00923493	0.0312523	FTLP16
37.0118	-3.39008	0.517546	-6.5503	5.7421e-11	4.12477e-09	FTLP17
3.32953	-2.90726	0.823031	-3.53238	0.000411833	0.00267326	FTLP19
516.058	-3.553	0.431639	-8.23141	1.85022e-16	4.73039e-14	FTLP2
733.468	-3.1834	0.449571	-7.08098	1.43142e-12	1.57569e-10	FTLP3
3.42389	-4.16351	1.09557	-3.80031	0.000144514	0.00114499	FTLP4
25.4606	-3.84179	0.466146	-8.2416	1.69918e-16	4.43971e-14	FTLP5
1.44584	-3.25386	1.13049	-2.87828	0.00399846	0.0161934	FTLP6
30.3003	-3.44344	0.540862	-6.36658	1.93294e-10	1.19686e-08	FTLP8
11578.2	-2.63625	0.258544	-10.1965	2.05489e-24	2.44295e-21	FUCA1
117.869	1.53777	0.475237	3.2358	0.00121304	0.00634739	FUT2
202.658	1.72233	0.244914	7.03237	2.0306e-12	2.18469e-10	FUT7
43.0491	1.19515	0.41127	2.90599	0.00366089	0.0150858	FXYD1
2839.09	1.34522	0.419216	3.2089	0.00133242	0.00683666	FXYD3
3871.31	-1.22777	0.207678	-5.91191	3.38168e-09	1.44705e-07	FXYD5
30.5974	2.347	0.573347	4.0935	4.24904e-05	0.000424315	FXYD7
255.66	1.1514	0.343619	3.3508	0.000805799	0.00456178	FZD10
237.654	1.00989	0.311029	3.24694	0.00116651	0.00614721	FZD8
1440.76	1.51257	0.631002	2.39709	0.016526	0.04877	G0S2
31.3866	2.67152	0.608712	4.38881	1.13975e-05	0.000144512	GABRA2
772.498	1.04914	0.304762	3.4425	0.000576362	0.00350311	GABRE
495.466	2.21009	0.621769	3.55452	0.000378676	0.0025	GABRP
5.80016	2.31722	0.772899	2.99808	0.00271683	0.0119471	GACAT2
3.08097	3.40541	0.823146	4.13706	3.51777e-05	0.000363503	GADL1
4.81813	1.41209	0.560416	2.51971	0.0117451	0.0375	GAL3ST1
4125.9	-1.41604	0.185316	-7.64123	2.15156e-14	3.57746e-12	GALC
1059.9	-1.59598	0.194626	-8.20024	2.39909e-16	6.06843e-14	GALE
3336.56	-1.255	0.264073	-4.75245	2.00964e-06	3.32752e-05	GALM
1519.55	1.03113	0.404981	2.54612	0.0108928	0.0354742	GALNT16
2360.68	-1.14567	0.22869	-5.00971	5.45123e-07	1.11544e-05	GALNT6
114.381	1.51765	0.417301	3.63682	0.00027602	0.00193826	GALNT8
11.85	1.5834	0.611268	2.59035	0.00958786	0.0322265	GALR1
5.83659	-2.00488	0.609171	-3.29115	0.00099777	0.00543256	GAPDHP25
24.4212	-1.34708	0.437728	-3.07744	0.00208787	0.00966384	GAPDHP40
11.2274	-1.39629	0.526414	-2.65247	0.0079906	0.0279442	GAPDHP60
7.34758	-2.09158	0.610054	-3.42851	0.000606901	0.00365404	GAPDHP61
13.5408	-1.26315	0.45346	-2.78559	0.00534307	0.0203757	GAPDHP63
3.50854	-1.73711	0.567337	-3.06187	0.00219957	0.0100769	GAPDHP66
9.52763	-2.70967	0.580227	-4.67002	3.01163e-06	4.70484e-05	GAPDHP69
4.54199	-1.97323	0.633526	-3.11467	0.0018415	0.00875184	GAPDHP71
11.0169	-1.25706	0.449288	-2.7979	0.00514362	0.0197672	GAPDHP72
19.8236	-1.04769	0.39605	-2.64535	0.00816077	0.0284306	GAPDHP76
144.522	-2.15834	0.452133	-4.77369	1.80885e-06	3.0395e-05	GAPLINC
21.2086	1.50142	0.597646	2.51221	0.0119976	0.0381169	GAS2
5.98147	1.233	0.515719	2.39084	0.01681	0.0494239	GAS2L2
1602.17	-1.62674	0.180191	-9.02789	1.75015e-19	8.32264e-17	GAS2L3
358.521	1.30822	0.291136	4.49349	7.00649e-06	9.61855e-05	GATA2
1169.1	1.12832	0.327371	3.44659	0.000567707	0.00346468	GATA3
57.7488	1.02967	0.179709	5.72965	1.0064e-08	3.71572e-07	GATSL3
2407.46	-1.05302	0.179966	-5.85125	4.87893e-09	1.97607e-07	GBA
982.391	-1.10357	0.228045	-4.83926	1.30326e-06	2.31943e-05	GBGT1
1315.79	-1.9522	0.35988	-5.42458	5.80909e-08	1.63847e-06	GCHFR
8.90001	1.91282	0.429617	4.45238	8.49227e-06	0.000112994	GCK
16.6589	-2.34574	0.568362	-4.1272	3.67215e-05	0.000376348	GCNT3
15.56	-3.2172	0.626573	-5.1346	2.82745e-07	6.39051e-06	GCSAML-AS1
148.321	-2.62911	0.440248	-5.97188	2.3453e-09	1.06015e-07	GDF15
9.60374	1.64976	0.424036	3.89061	9.99931e-05	0.000844895	GDF5
215.495	1.018	0.213237	4.77402	1.80586e-06	3.03685e-05	GDPD3
817.804	1.01356	0.177227	5.71903	1.07133e-08	3.93709e-07	GDPD5
17.4778	1.41595	0.539155	2.62624	0.00863329	0.0297197	GFAP
4.57449	1.29034	0.465513	2.77187	0.00557346	0.0210818	GFI1B
705.942	1.5516	0.466912	3.32311	0.000890194	0.0049581	GFRA2
65.8423	3.87108	0.764293	5.06491	4.08587e-07	8.7208e-06	GFRA3
8333.21	-1.03574	0.119993	-8.63165	6.04734e-18	1.99705e-15	GGA2
255.889	-1.06438	0.326428	-3.2607	0.00111136	0.00592352	GGT1
870.391	1.2272	0.495583	2.47628	0.013276	0.0412255	GGT6
3.51644	-2.5029	0.889773	-2.81296	0.00490873	0.0190586	GGT8P
3380.9	-1.07539	0.238388	-4.51109	6.44964e-06	8.9996e-05	GGTA1P
10440.1	1.03904	0.260527	3.98821	6.65744e-05	0.000606723	GJA1
15.9342	1.89189	0.536191	3.5284	0.000418086	0.00271015	GJA3
1611.43	1.68501	0.433091	3.89067	9.99675e-05	0.000844895	GJB2
665.22	1.1236	0.428568	2.62175	0.00874794	0.0299928	GJB5
1080.45	2.46119	0.582082	4.22826	2.35507e-05	0.000262402	GJB6
2.74165	2.09729	0.76741	2.73295	0.006277	0.0230862	GJB7
83.9222	1.07013	0.337447	3.17126	0.00151781	0.00757377	GJC2
28.8457	1.02739	0.300542	3.41845	0.000629796	0.00376153	GJD3
1266.79	-1.23295	0.363196	-3.39472	0.000686977	0.00402917	GK
3805.49	-1.67157	0.317018	-5.27281	1.3435e-07	3.36967e-06	GLA
5841.95	-1.02964	0.193842	-5.31174	1.08582e-07	2.78807e-06	GLB1
251.318	1.53449	0.318183	4.82266	1.41658e-06	2.47844e-05	GLB1L2
89.8539	1.19255	0.401314	2.97161	0.00296242	0.0128023	GLB1L3
1220.52	1.30378	0.378315	3.44629	0.000568346	0.00346679	GLDN
95.8035	2.15959	0.495797	4.3558	1.32582e-05	0.000163065	GLI1
276.485	1.02108	0.299038	3.41454	0.000638891	0.00380489	GLI2
43.7224	1.14995	0.329501	3.48998	0.000483062	0.00303696	GLIS1
2812.63	-1.4486	0.214657	-6.74842	1.49463e-11	1.25575e-09	GLMP
10.8027	1.72199	0.653973	2.63312	0.00846034	0.0292798	GLP1R
10.0306	1.63622	0.577813	2.83174	0.00462951	0.0182094	GLP2R
2.75712	2.98188	0.847163	3.51984	0.000431801	0.0027771	GLRA4
108.522	1.80534	0.504378	3.57933	0.000344479	0.00231978	GLRB
86.8375	1.23636	0.392265	3.15184	0.00162245	0.00793929	GLS2
186.73	-1.41527	0.478225	-2.95943	0.00308207	0.0132183	GLT1D1
54961.5	-1.12379	0.260298	-4.31734	1.57922e-05	0.000188401	GLUL
6.94737	-2.48985	0.648007	-3.84233	0.000121874	0.000992734	GLULP3
2.75554	-4.85843	2.00617	-2.42174	0.0154462	0.0463543	GLYATL3
42737.9	-1.71551	0.332198	-5.16413	2.41561e-07	5.63097e-06	GM2A
2.72211	-2.40541	0.868538	-2.76949	0.00561446	0.0212065	GM2AP1
585.833	-1.45363	0.283534	-5.12682	2.94671e-07	6.60967e-06	GMPR
183.12	1.21278	0.249062	4.86938	1.11949e-06	2.0397e-05	GNA14
2.18545	-1.88229	0.775943	-2.42581	0.0152743	0.0459834	GNAI2P1
717.433	1.03546	0.33861	3.05798	0.00222838	0.0101775	GNAL
200.654	1.63833	0.262967	6.23019	4.65876e-10	2.52903e-08	GNAO1
3.76513	-1.53243	0.590363	-2.59574	0.00943882	0.031811	GNAQP1
13.9728	1.09242	0.442505	2.46873	0.0135593	0.0419568	GNAS-AS1
122.28	1.02011	0.285391	3.57442	0.000351004	0.00235624	GNAZ
13232.9	-1.19736	0.181877	-6.58336	4.59949e-11	3.43906e-09	GNB4
291.811	-1.26915	0.204181	-6.21579	5.10657e-10	2.71631e-08	GNG10
329.642	-1.10143	0.259519	-4.24412	2.19457e-05	0.000248005	GNG7
225.923	-1.36091	0.280062	-4.8593	1.17799e-06	2.12674e-05	GNGT2
969.65	2.17315	0.473522	4.58932	4.44682e-06	6.56313e-05	GNLY
3473.73	-1.03885	0.202703	-5.125	2.97534e-07	6.66146e-06	GNPDA1
9059.55	-1.05112	0.177334	-5.92736	3.07835e-09	1.3381e-07	GNPTAB
40526.8	-1.44226	0.259599	-5.55572	2.76467e-08	8.85923e-07	GNS
303.706	1.05026	0.261657	4.01389	5.9727e-05	0.000556477	GOLGA7B
776.861	1.14747	0.277854	4.12976	3.63138e-05	0.000372974	GOLGA8A
706.969	1.34882	0.34873	3.8678	0.00010982	0.000910459	GOLGA8B
9.89222	-1.05386	0.396807	-2.65584	0.00791119	0.0277195	GOLGA8H
5.73815	2.2347	0.911821	2.45081	0.0142537	0.0436233	GOT2P1
264.335	2.4406	0.501951	4.86222	1.16075e-06	2.1036e-05	GP1BA
19.7247	1.48027	0.375048	3.9469	7.91704e-05	0.00069576	GP5
890.196	-1.08581	0.211271	-5.1394	2.75616e-07	6.25914e-06	GPAT3
2132.39	1.30481	0.340028	3.83736	0.000124364	0.00100949	GPC1
62.8133	1.52484	0.333296	4.57503	4.7615e-06	6.93714e-05	GPC2
13.2084	2.89595	0.532449	5.43893	5.36014e-08	1.53183e-06	GPC5
180.362	1.43418	0.32655	4.39193	1.12347e-05	0.000143002	GPER1
58.0466	1.27787	0.402856	3.17202	0.00151381	0.00756171	GPM6A
164052	-2.46511	0.288805	-8.53557	1.39465e-17	4.25137e-15	GPNMB
175.461	2.11588	0.740443	2.85759	0.0042687	0.0170469	GPR12
3508.02	-1.6148	0.204908	-7.8806	3.25813e-15	6.34987e-13	GPR137B
156.203	-1.39213	0.431153	-3.22886	0.00124285	0.00647341	GPR143
174.18	-1.49	0.369448	-4.03306	5.50563e-05	0.000522575	GPR150
36.4726	1.27239	0.487481	2.61013	0.0090509	0.0308036	GPR158
546.041	-1.22134	0.192566	-6.34245	2.26133e-10	1.36813e-08	GPR160
6.27797	1.66393	0.584626	2.84615	0.0044252	0.0175568	GPR17
133.841	1.23131	0.2579	4.77438	1.80259e-06	3.03685e-05	GPR173
17.7032	1.62637	0.566819	2.86928	0.00411402	0.0165626	GPR182
7.55415	1.79077	0.550576	3.25254	0.0011438	0.00606514	GPR20
60.6523	1.19039	0.306501	3.88381	0.000102834	0.00086232	GPR27
84.3866	1.58751	0.37497	4.23369	2.2989e-05	0.000257956	GPR31
1722.84	-2.06563	0.310367	-6.65542	2.82483e-11	2.20941e-09	GPR34
115.553	1.11469	0.397078	2.80723	0.00499702	0.0193394	GPR37
161.055	1.01836	0.268965	3.7862	0.000152969	0.00120157	GPR55
32.447	1.91104	0.669575	2.85411	0.00431573	0.0172115	GPR78
367.537	-1.89531	0.413457	-4.58405	4.56048e-06	6.6935e-05	GPR85
533.038	1.12826	0.436798	2.58302	0.00979392	0.032734	GPR87
248.151	1.22114	0.511606	2.38687	0.0169924	0.0498062	GPRC5A
472.583	1.65624	0.41533	3.98776	6.66993e-05	0.000607395	GPRIN2
10652.3	-1.03679	0.241519	-4.29279	1.7644e-05	0.000206458	GPRIN3
584.629	1.09587	0.191205	5.7314	9.96051e-09	3.69471e-07	GPSM1
245.251	1.44123	0.586434	2.45762	0.0139862	0.0429707	GPT
1206.58	1.05179	0.3333	3.15568	0.00160124	0.007863	GPT2
10584.1	-1.40207	0.268159	-5.22851	1.70885e-07	4.17733e-06	GPX1
43.6655	-1.53574	0.345087	-4.4503	8.57511e-06	0.000113905	GPX1P1
6430.63	-1.26573	0.349564	-3.62089	0.000293586	0.00203873	GPX3
113.596	1.28268	0.346095	3.70615	0.000210434	0.00155727	GRAMD2
71.3951	2.28732	0.649214	3.52322	0.000426334	0.00274684	GRB14
7598.81	-1.22476	0.20001	-6.12349	9.1545e-10	4.49724e-08	GRB2
320.037	1.4592	0.373559	3.9062	9.37584e-05	0.000802193	GRB7
242.781	2.05522	0.605796	3.3926	0.000692332	0.00405558	GREB1L
2231.7	1.28365	0.394024	3.25779	0.00112285	0.00597539	GRHL1
1173.73	1.17961	0.433494	2.72117	0.00650518	0.023712	GRHL2
758.836	1.32376	0.425068	3.11423	0.00184426	0.00875968	GRHL3
44.2524	1.65191	0.514433	3.21113	0.00132215	0.00679715	GRIA4
222.469	1.17122	0.279548	4.18968	2.7935e-05	0.000302189	GRID1
3.22456	1.73437	0.652164	2.6594	0.00782793	0.0274966	GRID2
13.7269	1.64802	0.478505	3.4441	0.00057297	0.00348606	GRIK1
20.5492	1.7322	0.452489	3.82816	0.000129107	0.00104166	GRIK5
12.3561	1.41822	0.308066	4.60363	4.1518e-06	6.19695e-05	GRIN1
9.6504	1.442	0.389209	3.70494	0.00021144	0.00155985	GRIN3B
262.804	1.59689	0.326582	4.88972	1.0098e-06	1.86702e-05	GRIP2
6.69536	1.42559	0.492287	2.89586	0.00378126	0.0154958	GRK7
20.0705	-1.81966	0.569191	-3.19692	0.00138904	0.00706764	GRM1
102.595	1.66767	0.384507	4.33718	1.44322e-05	0.000175287	GRM2
53262.7	-1.5034	0.228192	-6.58833	4.44812e-11	3.33637e-09	GRN
158.063	1.33711	0.370974	3.60432	0.000312968	0.00214512	GRTP1
3.43631	1.74464	0.664509	2.62546	0.00865327	0.0297626	GS1-166A23.1
1.25815	2.69148	1.08383	2.48331	0.0130169	0.0406118	GS1-39E22.2
260.607	2.77868	0.721743	3.84996	0.000118139	0.000968095	GS1-600G8.5
926.614	1.46695	0.329657	4.44992	8.59017e-06	0.000114042	GSDMC
5536.82	-1.44079	0.231617	-6.22057	4.95347e-10	2.64671e-08	GSR
540.21	1.09599	0.309084	3.54592	0.000391239	0.00256691	GSTM2
1312.86	1.11495	0.407353	2.73706	0.00619916	0.022863	GSTM3
272.655	1.62996	0.542648	3.00371	0.00266712	0.0117699	GSTM5
6687.01	-1.18612	0.249741	-4.74942	2.04003e-06	3.3708e-05	GSTO1
393.297	1.18644	0.405988	2.92234	0.00347409	0.0145147	GSTO2
15.168	1.13247	0.430697	2.62938	0.00855405	0.0295153	GTF2H2B
22.0307	2.48237	0.752305	3.29968	0.000967947	0.00530664	GUCY2C
399.732	1.0883	0.315193	3.4528	0.000554792	0.00339457	GULP1
3411.5	-1.20506	0.153048	-7.87375	3.44171e-15	6.65314e-13	GUSB
60.9065	1.23801	0.282457	4.38301	1.1705e-05	0.00014788	GUSBP5
5.40229	-1.65334	0.544095	-3.03869	0.00237609	0.0107224	GYG1P3
252.987	1.52462	0.381834	3.9929	6.52711e-05	0.000597793	GYLTL1B
1.00367	3.167	1.18398	2.67488	0.0074757	0.0265162	GYPB
1174.43	-1.44669	0.48175	-3.00299	0.0026734	0.0117932	GZMB
1243.05	-1.15689	0.428754	-2.69826	0.00697022	0.0250917	GZMH
18694.9	-1.25747	0.143609	-8.75619	2.01959e-18	6.95938e-16	H2AFY
7.15867	-1.13891	0.468145	-2.43282	0.0149816	0.0453377	H2AFZP3
4.79267	-2.06426	0.610438	-3.38159	0.000720665	0.00417831	HADHAP1
284.021	-3.45456	0.520888	-6.63205	3.31049e-11	2.53914e-09	HAMP
81.2088	1.46933	0.492977	2.98052	0.00287758	0.012506	HAND2
119.457	1.00877	0.419653	2.40381	0.0162252	0.048127	HAND2-AS1
1.25027	3.85931	0.969439	3.98097	6.86337e-05	0.000621204	HAO1
17.8768	1.08497	0.389286	2.78708	0.00531852	0.0203081	HAP1
32.7062	3.74861	0.867118	4.32307	1.53871e-05	0.000184312	HAPLN1
6.07414	1.23378	0.414293	2.97804	0.00290095	0.0125823	HAR1B
1113.73	1.01675	0.257144	3.95401	7.68521e-05	0.00068126	HAS2
183.734	1.04202	0.40653	2.56321	0.0103708	0.0342481	HAS3
43.4313	-1.20509	0.468276	-2.57347	0.0100684	0.0334258	HAVCR1
6278.44	-1.80798	0.300257	-6.02143	1.72886e-09	8.17237e-08	HAVCR2
392.258	3.29255	0.778359	4.23012	2.33569e-05	0.000260976	HBA1
1290.85	3.35893	0.977483	3.4363	0.000589718	0.00356814	HBA2
11683.5	2.93221	0.866598	3.38359	0.000715441	0.00415715	HBB
22.348	2.96243	0.684983	4.32482	1.52655e-05	0.00018304	HBG2
2.08488	3.85804	1.33393	2.89224	0.00382503	0.0156181	HBM
52.6688	1.60876	0.476685	3.3749	0.000738436	0.00425334	HCAR1
8435.03	-1.16014	0.270807	-4.284	1.83562e-05	0.000213321	HCK
12.9732	1.09276	0.434181	2.51682	0.011842	0.0377378	HDAC1P2
508.361	1.32607	0.275473	4.81381	1.48078e-06	2.57749e-05	HDC
1957.92	-1.023	0.166655	-6.13845	8.33322e-10	4.20677e-08	HEATR3
1145.55	-1.02664	0.109776	-9.35209	8.59345e-21	6.19171e-18	HEBP1
1.84958	3.63513	1.14477	3.17542	0.00149622	0.00749593	HELT
16.6681	2.84814	0.687338	4.14372	3.4171e-05	0.000354797	HEMGN
1.24779	2.80675	0.969589	2.89479	0.00379417	0.0155354	HEPN1
1236.25	-1.26965	0.244929	-5.18375	2.1747e-07	5.15533e-06	HERC5
9477.69	-1.1251	0.220073	-5.11239	3.18105e-07	7.0359e-06	HERPUD1
127.355	1.37709	0.375999	3.66248	0.000249789	0.00178731	HES4
63.95	-1.64124	0.278334	-5.89665	3.70958e-09	1.56944e-07	HESX1
8010.38	-1.2591	0.180226	-6.98621	2.82407e-12	2.83324e-10	HEXA
16728.4	-1.37449	0.264321	-5.20007	1.99217e-07	4.77721e-06	HEXB
77.6693	1.35559	0.323946	4.18462	2.85641e-05	0.000307178	HEY2
1052.64	-1.68077	0.241005	-6.974	3.08044e-12	3.03389e-10	HFE
47.0885	1.14699	0.289977	3.95544	7.63937e-05	0.000677766	HFM1
947.121	-2.05588	0.260083	-7.9047	2.68574e-15	5.41176e-13	HGF
20.1494	1.9228	0.575675	3.34008	0.000837538	0.00471787	HHIP
9.44364	1.27216	0.346653	3.66983	0.000242715	0.00174404	HHIP-AS1
9.14741	1.49398	0.414913	3.6007	0.000317361	0.00216707	HHLA2
20.998	-1.2249	0.501071	-2.44457	0.0145026	0.0442486	HIF1A-AS2
2.045	-2.28354	0.937163	-2.43665	0.0148239	0.0449632	HIGD1AP1
4.54863	-1.85611	0.60763	-3.05466	0.00225312	0.0102721	HINT1P1
1921.11	1.3063	0.265352	4.92292	8.52632e-07	1.6141e-05	HIP1R
149.308	1.43957	0.328589	4.38106	1.18106e-05	0.00014874	HIST1H1A
8.7893	1.54852	0.454809	3.40476	0.000662212	0.00391438	HIST2H2BC
3451.78	-1.3782	0.301647	-4.56891	4.90266e-06	7.10363e-05	HK2
14.5359	-1.9277	0.449049	-4.29285	1.76393e-05	0.000206458	HK2P1
46.3797	1.52694	0.479823	3.1823	0.00146111	0.00736033	HKDC1
3840.68	-1.28305	0.259907	-4.93656	7.9511e-07	1.51972e-05	HLA-DMA
2837.21	-1.39715	0.319962	-4.3666	1.26197e-05	0.000156852	HLA-DMB
85.3411	-2.27092	0.692858	-3.27761	0.00104689	0.00563547	HLA-DPB2
42967.1	-2.3122	0.55212	-4.18786	2.816e-05	0.000304069	HLA-DQA1
391.842	1.45376	0.487171	2.98409	0.00284427	0.0123884	HLA-DQB2
68578.7	-2.06222	0.494346	-4.17161	3.02456e-05	0.000321911	HLA-DRB1
31564.7	-1.61769	0.608822	-2.65708	0.00788199	0.0276416	HLA-DRB5
1277.57	-2.89496	0.794048	-3.64582	0.000266538	0.0018847	HLA-DRB6
559.844	-3.0684	0.608008	-5.04665	4.49635e-07	9.41936e-06	HLA-J
20.8934	-1.5148	0.353996	-4.27916	1.87599e-05	0.000217269	HLA-S
1573.64	1.34688	0.343089	3.92575	8.64607e-05	0.000750585	HLF
961.774	1.71034	0.514707	3.32295	0.000890722	0.00495988	HMCN2
7.74208	1.2716	0.488639	2.60232	0.00925949	0.0313221	HMGN2P15
7599.12	-1.58804	0.273583	-5.80459	6.4524e-09	2.49461e-07	HMOX1
36.823	1.49193	0.378767	3.93892	8.185e-05	0.000715496	HMSD
4282.9	-1.26095	0.236319	-5.33577	9.51391e-08	2.49682e-06	HNMT
58.6488	1.44465	0.419837	3.44096	0.000579644	0.00351945	HNRNPA1P33
59.2122	1.54059	0.48734	3.16122	0.00157112	0.00774872	HNRNPA1P70
20.7744	1.19145	0.410664	2.90128	0.00371645	0.0152671	HOGA1
1197.26	1.0118	0.3638	2.7812	0.00541576	0.020593	HOMER2
680.018	-1.08606	0.163019	-6.66215	2.69854e-11	2.13167e-09	HOMER3
60.3547	1.4453	0.486341	2.97178	0.00296083	0.0127999	HOTAIR
27.8333	1.31828	0.44107	2.98882	0.00280057	0.0122227	HOXA10-AS
22.5936	1.63213	0.487967	3.34476	0.000823552	0.0046479	HOXA11-AS
88.9092	1.17763	0.404325	2.91258	0.00358454	0.0148639	HOXA13
12.9192	1.06677	0.346176	3.08158	0.00205908	0.00955258	HOXA4
43.743	1.14061	0.38055	2.99728	0.00272402	0.0119765	HOXA6
165.013	1.24874	0.35518	3.51578	0.00043846	0.00281384	HOXA9
14.7389	2.56063	1.00475	2.54851	0.0108184	0.0353094	HOXB13
85.2841	1.03402	0.299074	3.45739	0.000545426	0.00334587	HOXB-AS1
162.331	1.16306	0.47106	2.46902	0.0135483	0.0419388	HOXC10
76.9007	1.621	0.386321	4.19599	2.71679e-05	0.00029492	HOXC11
41.0322	1.44282	0.540591	2.66897	0.00760844	0.0268885	HOXC12
75.5303	1.91343	0.506367	3.77873	0.000157628	0.00122844	HOXC13
52.17	1.30441	0.518635	2.51509	0.0119003	0.0378836	HOXC13-AS
16.2541	1.57832	0.433775	3.63857	0.000274152	0.00192741	HOXC-AS1
14.5416	1.70684	0.597506	2.8566	0.00428204	0.0170906	HOXC-AS2
10.7941	1.08593	0.424138	2.56033	0.0104574	0.0344479	HOXD4
54.4084	2.01329	0.567793	3.54581	0.000391407	0.0025673	HPCAL4
24.9502	1.35097	0.273324	4.94274	7.7031e-07	1.48666e-05	HPDL
498.187	-1.30305	0.289228	-4.50527	6.629e-06	9.20127e-05	HPGDS
1434.19	-1.97194	0.217746	-9.05615	1.35135e-19	6.55735e-17	HPSE
2633.99	1.64406	0.398086	4.12992	3.62892e-05	0.000372882	HR
50.1002	1.51732	0.477053	3.18061	0.00146967	0.00739565	HRCT1
21.3372	1.54228	0.492463	3.13176	0.00173761	0.00837358	HRH4
2895.62	-1.15065	0.163102	-7.05477	1.72884e-12	1.87702e-10	HS2ST1
5098	-4.8391	0.529892	-9.13225	6.70927e-20	3.70991e-17	HS3ST2
138.037	-1.18333	0.317108	-3.73163	0.000190243	0.00143509	HS3ST3A1
1.59269	2.62857	1.01474	2.59039	0.00958665	0.0322265	HS3ST5
251.281	1.42105	0.548403	2.59124	0.00956304	0.0321613	HS3ST6
2.21996	-2.03509	0.815356	-2.49595	0.0125619	0.0394823	HS6ST1P1
34.2666	3.28965	0.747549	4.40059	1.07958e-05	0.000138447	HS6ST3
195.334	1.58912	0.513834	3.09267	0.00198362	0.00927552	HSD11B2
81.6827	1.08913	0.316668	3.43935	0.000583123	0.00353412	HSD17B1
693.107	-2.04898	0.27615	-7.41982	1.17281e-13	1.58443e-11	HSD17B14
7.07936	1.50024	0.581106	2.5817	0.00983148	0.0328294	HSD52
38.0766	-1.63943	0.339342	-4.83121	1.35704e-06	2.3972e-05	HSP90AA2P
3.13793	-2.1481	0.772485	-2.78077	0.00542301	0.0206078	HSP90AA5P
5.35976	-2.60259	0.693689	-3.75181	0.000175563	0.00134396	HSP90AA6P
14.0262	-2.36133	0.453953	-5.20171	1.9746e-07	4.74911e-06	HSP90B3P
594.319	1.05241	0.246887	4.26272	2.01957e-05	0.00023153	HSPA12A
963.047	1.07419	0.333332	3.22258	0.00127043	0.00657891	HSPA2
1123.62	1.15805	0.374566	3.09171	0.00199009	0.00930001	HSPA4L
849.987	-1.66966	0.497287	-3.35754	0.000786405	0.00447222	HSPA7
6.23545	-1.26088	0.473701	-2.66177	0.00777305	0.0273443	HSPA8P11
25.7344	-1.09316	0.357244	-3.05998	0.00221355	0.010121	HSPA8P5
19.7836	-1.59221	0.442029	-3.60206	0.000315711	0.00215833	HSPA8P9
21.524	-1.03337	0.375038	-2.75536	0.00586268	0.0218902	HSPA9P1
21.0522	1.59332	0.521589	3.05475	0.00225251	0.010272	HSPB3
58.7769	1.46386	0.611819	2.39264	0.0167278	0.0492334	HSPB6
230.963	2.1625	0.582574	3.71198	0.000205647	0.0015285	HSPB7
1.85292	1.99062	0.659777	3.01711	0.00255195	0.0113395	HSPD1P16
216.312	-2.67535	0.477153	-5.6069	2.05978e-08	6.85931e-07	HTR2B
38.265	2.57825	0.66348	3.88594	0.000101934	0.00085703	HTR3A
144.815	-1.64293	0.273057	-6.01681	1.77884e-09	8.39194e-08	HTR7
1655.01	-1.74576	0.513373	-3.40056	0.000672469	0.0039656	HTRA4
278.401	1.28924	0.321056	4.01562	5.92891e-05	0.000553916	HUNK
2697.53	-1.27762	0.282839	-4.51711	6.26899e-06	8.79916e-05	HVCN1
23.8279	2.07357	0.75972	2.72939	0.00634516	0.023275	HYAL4
42.3006	1.59198	0.3374	4.71838	2.37729e-06	3.84523e-05	HYDIN
51.6879	-1.35985	0.285181	-4.76838	1.85716e-06	3.10532e-05	ICAM4
7178.68	-1.48144	0.256481	-5.77602	7.64891e-09	2.90524e-07	IDH1
5033.27	1.39037	0.495662	2.80507	0.00503054	0.0194174	IDO1
148.58	1.77992	0.455967	3.90361	9.47693e-05	0.000807935	IDO2
6829.64	1.0782	0.332603	3.24169	0.00118822	0.00624035	IFFO2
23343.6	-1.21606	0.310629	-3.91484	9.04639e-05	0.000778488	IFI27
353.596	-1.41854	0.402399	-3.52521	0.000423152	0.00273285	IFI30
8272.99	-1.58763	0.428466	-3.7054	0.000211061	0.00155846	IFI6
2811.28	-1.83024	0.372674	-4.9111	9.05684e-07	1.70098e-05	IFIT1
3658.23	-1.67227	0.347982	-4.8056	1.54286e-06	2.66536e-05	IFIT2
6063.41	-1.29686	0.385244	-3.36633	0.000761755	0.00435915	IFIT3
772.125	-1.4412	0.375566	-3.8374	0.000124343	0.00100949	IFITM10
2.23468	1.96374	0.727889	2.69786	0.00697868	0.0251184	IFNA5
6343.65	-1.05885	0.159289	-6.64733	2.98466e-11	2.31916e-09	IFNAR1
16024.8	-1.10391	0.178615	-6.18035	6.39595e-10	3.32045e-08	IFNGR1
8731.74	-1.11292	0.218787	-5.08676	3.64238e-07	7.8947e-06	IFNGR2
576.766	1.26228	0.285677	4.41855	9.93632e-06	0.000128961	IGDCC4
219.589	-1.10162	0.367879	-2.99451	0.00274884	0.0120611	IGF2BP3
33830.1	-1.43842	0.226474	-6.35136	2.13413e-10	1.30445e-08	IGF2R
15.6428	1.87967	0.563693	3.33456	0.00085435	0.00479327	IGFALS
36740.7	1.20348	0.386689	3.11228	0.00185649	0.00880896	IGFBP5
12.0471	2.52793	0.86512	2.92205	0.00347732	0.014518	IGFL1
5.31236	2.59014	0.693533	3.73469	0.000187943	0.00142135	IGFL1P1
50.6414	1.60601	0.593812	2.70457	0.00683929	0.0246929	IGFL4
29.0926	1.58687	0.603003	2.63161	0.00849802	0.0293688	IGFN1
17973.9	-1.75066	0.682123	-2.56648	0.0102736	0.0340218	IGHA1
11.8085	-2.74016	0.669824	-4.09086	4.29771e-05	0.000428192	IGHE
115444	-2.17618	0.730207	-2.98023	0.00288034	0.0125082	IGHG1
12609.9	-3.05707	0.727994	-4.1993	2.67744e-05	0.000291357	IGHG2
21742.3	-1.61793	0.623208	-2.59614	0.00942775	0.0317873	IGHG3
26124	-2.69143	0.945965	-2.84517	0.00443872	0.0175958	IGHG4
228.058	-2.51149	0.715765	-3.50882	0.000450092	0.00286836	IGHJ2
640.339	-2.51008	0.724407	-3.46501	0.000530209	0.00327194	IGHJ3
2482.61	-2.72178	0.628974	-4.32733	1.50925e-05	0.000181239	IGHJ4
1145.41	-2.6513	0.760688	-3.4854	0.000491408	0.00307722	IGHJ5
1166.04	-2.40223	0.663106	-3.6227	0.000291549	0.00202636	IGHJ6
192852	-5.97843	0.85445	-6.99681	2.61848e-12	2.69522e-10	IGHM
148.604	-2.18719	0.727958	-3.00456	0.00265965	0.0117435	IGHV1-12
3711.34	-3.30103	0.638356	-5.17113	2.3268e-07	5.47765e-06	IGHV1-18
2534.66	-2.3431	0.780173	-3.00331	0.00267062	0.0117831	IGHV1-2
1754.25	-2.58997	0.982859	-2.63514	0.00841038	0.0291258	IGHV1-24
918.903	-3.34874	0.78889	-4.24488	2.18711e-05	0.00024728	IGHV1-3
53.7892	-1.87934	0.69702	-2.69625	0.00701249	0.0252057	IGHV1-45
1517.98	-2.31395	0.74847	-3.09157	0.001991	0.00930241	IGHV1-46
279.703	-2.53009	0.902303	-2.80403	0.00504678	0.0194598	IGHV1-67
571.847	-1.99991	0.764394	-2.61633	0.00888805	0.0303549	IGHV1-8
10.9682	-2.20172	0.813162	-2.70761	0.006777	0.0245112	IGHV1OR16-4
23.907	-2.46126	0.656196	-3.7508	0.000176269	0.0013485	IGHV1OR21-1
12.8669	-3.76031	1.36252	-2.75981	0.00578343	0.0216604	IGHV2-10
436.715	-3.45472	0.936635	-3.68844	0.000225637	0.00163676	IGHV2-26
2325.58	-3.76171	0.774502	-4.85693	1.19217e-06	2.14907e-05	IGHV2-5
10.9504	-3.54083	1.20159	-2.94678	0.00321096	0.0136334	IGHV2OR16-5
3559.71	-4.73883	0.81561	-5.81016	6.24129e-09	2.42482e-07	IGHV3-11
332.333	-2.19477	0.822516	-2.66836	0.00762219	0.0269171	IGHV3-13
3704.17	-3.72448	0.915542	-4.06806	4.74065e-05	0.00046329	IGHV3-15
47.1802	-2.32896	0.770497	-3.02268	0.00250547	0.0111748	IGHV3-19
547.335	-3.63359	0.818173	-4.44111	8.94978e-06	0.000117764	IGHV3-20
13.2361	-2.12987	0.72561	-2.93529	0.00333241	0.0140413	IGHV3-22
10858.7	-3.81619	0.902692	-4.22757	2.36228e-05	0.000262958	IGHV3-23
17.5083	-2.79388	0.749003	-3.73013	0.000191379	0.00144173	IGHV3-25
4.88763	-3.05525	1.23762	-2.46864	0.0135627	0.0419568	IGHV3-29
1704.26	-2.96748	0.79078	-3.75259	0.000175014	0.0013402	IGHV3-30
894.779	-2.35502	0.638437	-3.68872	0.000225384	0.00163583	IGHV3-33
107.027	-3.42828	0.831385	-4.12358	3.73033e-05	0.000381489	IGHV3-35
5.80065	-1.93343	0.78287	-2.46967	0.0135237	0.0418688	IGHV3-36
13.1761	-3.06068	0.755967	-4.0487	5.15035e-05	0.000495476	IGHV3-37
56.4155	-2.40646	0.710782	-3.38565	0.000710089	0.00413211	IGHV3-38
87.8375	-3.26766	0.905838	-3.60734	0.000309356	0.00212985	IGHV3-41
48.3878	-5.10405	1.43227	-3.56362	0.000365775	0.00243341	IGHV3-42
404.798	-2.13811	0.816377	-2.61902	0.0088183	0.0301774	IGHV3-43
48.0779	-2.42843	0.776567	-3.12714	0.00176517	0.00846861	IGHV3-47
837.694	-2.6185	0.729784	-3.58805	0.000333163	0.00225816	IGHV3-48
1024.34	-2.13458	0.79514	-2.68453	0.00726318	0.0259032	IGHV3-49
108.39	-2.95458	0.861169	-3.4309	0.000601585	0.00362859	IGHV3-52
491.511	-2.57963	0.952754	-2.70755	0.00677814	0.0245116	IGHV3-53
14.0871	-3.25882	0.841561	-3.87235	0.000107789	0.000896121	IGHV3-54
60.1737	-2.46588	0.81646	-3.02021	0.00252602	0.0112411	IGHV3-6
553.793	-5.15246	1.00813	-5.11091	3.20617e-07	7.08486e-06	IGHV3-60
31.8701	-4.29158	0.882689	-4.86194	1.16241e-06	2.10499e-05	IGHV3-62
85.2193	-3.51708	1.12262	-3.13293	0.00173072	0.00834782	IGHV3-63
964.679	-4.47415	0.865814	-5.16757	2.37159e-07	5.56656e-06	IGHV3-64
9.21092	-2.9594	1.02353	-2.89137	0.0038357	0.0156542	IGHV3-65
179.79	-6.13769	1.20363	-5.09931	3.40891e-07	7.48104e-06	IGHV3-66
1962.88	-3.4985	0.683755	-5.1166	3.1109e-07	6.89355e-06	IGHV3-7
97.3492	-4.35776	0.781652	-5.57506	2.47443e-08	8.01808e-07	IGHV3-71
1213.83	-4.63975	0.915759	-5.06657	4.05056e-07	8.6636e-06	IGHV3-72
395.457	-2.85061	0.820538	-3.47407	0.000512626	0.00318576	IGHV3-73
4991.66	-5.70032	0.897667	-6.35015	2.15105e-10	1.31143e-08	IGHV3-74
41.506	-4.40659	0.674788	-6.53034	6.56199e-11	4.65745e-09	IGHV3-75
7.65999	-3.73378	0.727382	-5.13317	2.84897e-07	6.42086e-06	IGHV3-76
2108.19	-4.80993	0.714512	-6.73177	1.6761e-11	1.36951e-09	IGHV3-9
71.5216	-3.8815	1.16986	-3.31792	0.000906895	0.00503814	IGHV3OR15-7
17.0762	-4.19962	1.0159	-4.13388	3.56692e-05	0.000367783	IGHV3OR16-11
131.248	-3.223	0.704892	-4.57233	4.82339e-06	7.00585e-05	IGHV3OR16-12
8.96128	-3.12647	0.886348	-3.52736	0.00041972	0.00271703	IGHV3OR16-15
46.4003	-4.00248	1.20811	-3.31301	0.000922983	0.0051108	IGHV3OR16-16
11.872	-2.93125	0.770967	-3.80205	0.000143506	0.00114004	IGHV3OR16-6
83.2141	-3.68921	0.855005	-4.31484	1.59717e-05	0.000189974	IGHV3OR16-8
353.13	-2.47246	0.785868	-3.14615	0.00165433	0.00806374	IGHV4-28
1795.95	-2.54188	0.762873	-3.33199	0.000862285	0.00483273	IGHV4-34
3752.08	-3.03024	0.73642	-4.11483	3.87471e-05	0.000393209	IGHV4-39
138.086	-2.34605	0.878628	-2.67012	0.00758232	0.026809	IGHV4-55
261.265	-2.65111	0.676213	-3.92052	8.83595e-05	0.000764806	IGHV4-59
109.393	-2.7751	0.865721	-3.20553	0.00134812	0.00689932	IGHV4-80
2980.02	-2.04111	0.686896	-2.9715	0.0029635	0.0128023	IGHV5-51
634.507	-2.40148	0.921039	-2.60736	0.00912432	0.0309927	IGHV6-1
110.925	-5.05555	1.00035	-5.0538	4.33103e-07	9.12933e-06	IGHV7-27
23.6391	-2.90611	0.859624	-3.38067	0.000723088	0.00418725	IGHV7-34-1
12.7308	-4.87826	1.72	-2.83619	0.00456547	0.0180022	IGHV7-40
78.1949	-3.58314	0.738076	-4.85469	1.20572e-06	2.17021e-05	IGHV7-81
2.8827	-2.86288	0.86951	-3.29252	0.000992931	0.00540993	IGJP1
225356	-2.97546	0.678522	-4.38521	1.15874e-05	0.00014655	IGKC
1153.78	-3.25405	0.635299	-5.12208	3.02178e-07	6.72743e-06	IGKJ1
429.725	-3.00931	0.78543	-3.83141	0.000127409	0.00103034	IGKJ3
460.636	-2.83242	0.648369	-4.36853	1.25086e-05	0.000155716	IGKJ5
1206.88	-3.61069	0.951151	-3.79612	0.000146977	0.00116218	IGKV1-12
1404.54	-3.05363	0.939613	-3.24988	0.00115453	0.0061001	IGKV1-16
1067.95	-3.55213	0.982091	-3.61691	0.000298145	0.00206616	IGKV1-17
632.004	-3.22061	0.673237	-4.78376	1.72042e-06	2.92398e-05	IGKV1-27
22.6136	-4.22221	1.18663	-3.55816	0.000373462	0.0024716	IGKV1-33
5.17791	-3.18917	1.10199	-2.894	0.00380368	0.0155636	IGKV1-39
11544.4	-2.9289	0.721659	-4.05856	4.93757e-05	0.000477432	IGKV1-5
1140.83	-3.58923	0.920051	-3.90112	9.57502e-05	0.000814544	IGKV1-6
344.808	-5.51024	0.809221	-6.80931	9.80646e-12	8.66797e-10	IGKV1-8
549.054	-2.45546	0.747529	-3.28478	0.00102063	0.00552413	IGKV1-9
1329.78	-7.47327	1.27889	-5.84355	5.10998e-09	2.04891e-07	IGKV1D-12
15.3231	-2.922	1.03381	-2.82644	0.00470688	0.0184648	IGKV1D-16
74.0434	-2.23172	0.90012	-2.47935	0.0131621	0.0409467	IGKV1D-17
7.52599	-4.27421	0.92219	-4.63484	3.57208e-06	5.47957e-05	IGKV1D-27
2.63645	-4.11502	1.24828	-3.29655	0.000978799	0.00535378	IGKV1D-33
5.69369	-3.44999	1.17038	-2.94774	0.00320102	0.0136009	IGKV1D-35
2.04748	-3.9943	1.19663	-3.33795	0.000843977	0.00474515	IGKV1D-39
18.561	-2.55317	0.914144	-2.79297	0.00522273	0.0200066	IGKV1D-42
74.3166	-2.87675	0.852327	-3.37517	0.000737707	0.00425017	IGKV1D-43
4.8397	-3.46123	1.06093	-3.26243	0.0011046	0.00589014	IGKV1OR1-1
184.508	-2.6195	0.624327	-4.19572	2.72012e-05	0.000295056	IGKV1OR2-108
33.3856	-2.04478	0.641917	-3.18543	0.00144539	0.00729307	IGKV1OR22-1
28.0558	-3.31739	1.37113	-2.41945	0.0155441	0.046548	IGKV1OR22-5
37.5636	-2.44528	0.928046	-2.63487	0.00841707	0.0291441	IGKV1OR2-6
8.29903	-2.70748	1.08294	-2.50011	0.0124153	0.0391459	IGKV2-18
407.183	-3.27001	0.693729	-4.71367	2.43291e-06	3.91565e-05	IGKV2-24
209.518	-1.96358	0.67432	-2.91194	0.00359194	0.0148842	IGKV2-30
38.6388	-2.78032	0.876781	-3.17105	0.00151887	0.00757747	IGKV2D-24
335.586	-4.25468	1.01155	-4.20608	2.59841e-05	0.00028458	IGKV2D-29
3.80096	-2.79308	0.987323	-2.82894	0.00467018	0.0183542	IGKV2D-30
8.13616	-3.20572	0.957682	-3.34738	0.000815798	0.0046107	IGKV2OR2-1
22.5173	-2.93341	0.819306	-3.58036	0.000343117	0.00231244	IGKV2OR22-3
34.0106	-3.52223	0.750345	-4.69415	2.67711e-06	4.24641e-05	IGKV2OR22-4
2038.22	-2.74018	0.666989	-4.10828	3.98619e-05	0.000402009	IGKV3-11
2229.75	-2.97898	0.865433	-3.44218	0.000577036	0.00350631	IGKV3-15
7991.36	-2.3817	0.681211	-3.49628	0.000471794	0.00297803	IGKV3-20
400.564	-2.93206	0.752527	-3.89628	9.76801e-05	0.000829182	IGKV3-7
450.799	-3.55139	0.914328	-3.88415	0.000102688	0.000861545	IGKV3D-11
606.306	-2.80158	0.777698	-3.6024	0.000315289	0.00215606	IGKV3D-20
2.75593	-1.91555	0.771277	-2.48362	0.0130056	0.0405873	IGKV3OR2-268
10029.4	-2.66319	0.584514	-4.55624	5.20768e-06	7.50897e-05	IGKV4-1
120.79	-4.31609	0.842855	-5.1208	3.04246e-07	6.76713e-06	IGKV5-2
70.2496	-1.81347	0.733875	-2.47109	0.0134702	0.041729	IGKV6-21
10.1619	-4.14477	1.29859	-3.19174	0.00141417	0.00716792	IGKV6D-21
6.5157	-2.74906	1.10178	-2.49511	0.0125918	0.0395556	IGKV6D-41
33.9119	-2.522	0.841119	-2.99839	0.00271408	0.0119394	IGKV7-3
3434.28	-3.51052	0.862354	-4.07086	4.68392e-05	0.000458878	IGLC2
5603.89	-3.00989	0.691129	-4.35503	1.33046e-05	0.0001634	IGLC3
2.93863	-3.85612	0.968402	-3.98194	6.83557e-05	0.000619395	IGLC4
4.42471	-1.86006	0.611419	-3.04221	0.00234849	0.01062	IGLC5
84.9217	-3.50182	0.742314	-4.71744	2.38832e-06	3.86044e-05	IGLC6
123.791	-3.06767	0.665892	-4.60686	4.08796e-06	6.1133e-05	IGLJ2
120.473	-2.91357	0.77552	-3.75692	0.000172016	0.00131936	IGLJ3
2.74962	-2.9333	0.879497	-3.3352	0.000852371	0.00478669	IGLJCOR18
1726.11	-2.44118	0.6579	-3.71056	0.000206801	0.00153516	IGLL5
1243.23	-4.24542	1.22941	-3.45322	0.000553938	0.00339064	IGLV10-54
1831.48	-2.00676	0.730416	-2.74742	0.0060066	0.0222974	IGLV1-40
76.9107	-4.06482	0.782991	-5.1914	2.08719e-07	4.97266e-06	IGLV1-41
461.588	-3.16133	0.673607	-4.69314	2.69042e-06	4.26467e-05	IGLV1-44
1252.07	-3.13703	0.894626	-3.50653	0.000453998	0.00288937	IGLV1-47
3377.01	-3.7936	0.875976	-4.33072	1.48626e-05	0.000179202	IGLV2-11
2325.13	-2.89129	0.662056	-4.36714	1.25886e-05	0.00015658	IGLV2-14
605.085	-3.80312	0.988674	-3.84669	0.000119725	0.000978586	IGLV2-18
2354.56	-2.09422	0.672268	-3.11515	0.00183853	0.00874197	IGLV2-23
53.2136	-1.95035	0.716049	-2.72377	0.00645422	0.0235552	IGLV2-28
148.005	-2.44219	0.773256	-3.15831	0.00158684	0.00781166	IGLV2-5
4217.91	-3.33426	0.794171	-4.19842	2.68783e-05	0.000291953	IGLV3-1
35.098	-1.90681	0.598142	-3.18788	0.00143319	0.00724624	IGLV3-12
465.948	-3.55409	0.945314	-3.7597	0.000170119	0.00130692	IGLV3-16
4833.29	-3.92154	0.97689	-4.01431	5.96202e-05	0.000555917	IGLV3-19
3185.54	-3.18174	0.681224	-4.67062	3.00299e-06	4.69441e-05	IGLV3-21
7.54514	-3.29279	1.07871	-3.05254	0.00226917	0.0103281	IGLV3-22
1.56085	-3.39277	1.23072	-2.75673	0.00583818	0.0218193	IGLV3-24
824.898	-2.25417	0.627912	-3.58996	0.000330735	0.0022449	IGLV3-25
60.9526	-3.85663	1.17489	-3.28256	0.00102869	0.00556016	IGLV3-29
3.1475	-3.06968	0.960312	-3.19655	0.00139082	0.00707521	IGLV3-32
3.9294	-3.405	1.21669	-2.79858	0.00513273	0.0197286	IGLV3-6
634.29	-2.19186	0.821299	-2.66877	0.0076129	0.0268963	IGLV3-9
535.243	-5.09068	1.16758	-4.36002	1.30053e-05	0.000160471	IGLV4-60
654.575	-3.71715	0.920099	-4.03994	5.34643e-05	0.000511147	IGLV4-69
9.73473	-2.76992	1.00288	-2.76197	0.00574544	0.0215642	IGLV5-37
39.7646	-4.18487	1.31113	-3.1918	0.00141388	0.00716792	IGLV5-48
719.291	-2.34102	0.736205	-3.17985	0.00147353	0.00740876	IGLV6-57
1.64519	-3.93942	1.2965	-3.03851	0.00237752	0.0107268	IGLV7-35
428.266	-3.35159	0.695789	-4.81697	1.45758e-06	2.54082e-05	IGLV7-43
1304.68	-5.69998	0.705159	-8.08325	6.3062e-16	1.47002e-13	IGLV7-46
2315.27	-4.67623	1.25195	-3.73516	0.000187597	0.00142008	IGLV8-61
424.668	-3.12969	1.25153	-2.50068	0.0123955	0.0391145	IGLV9-49
1.7442	-4.09633	1.5069	-2.71838	0.00656021	0.0238687	IGLVI-20
891.067	-7.28317	1.24959	-5.82847	5.59392e-09	2.21723e-07	IGLVI-70
48.4304	1.88203	0.330165	5.70026	1.19622e-08	4.30295e-07	IGSF1
1605.21	1.67514	0.593855	2.82079	0.00479051	0.0187004	IGSF10
1602.24	1.06884	0.338216	3.16023	0.00157645	0.00777177	IGSF3
18285.7	-1.40299	0.377807	-3.7135	0.000204413	0.00152266	IGSF6
211.403	1.32069	0.426761	3.09467	0.00197032	0.00922394	IGSF9
161.894	1.36958	0.316405	4.32859	1.50068e-05	0.000180667	IGSF9B
347.217	-2.1974	0.290641	-7.56054	4.01391e-14	6.11787e-12	IL10
51.8791	-2.07634	0.276904	-7.49843	6.45878e-14	9.43005e-12	IL10RB-AS1
1470.98	1.04669	0.215059	4.86702	1.13294e-06	2.06105e-05	IL11RA
806.597	1.10488	0.350416	3.15306	0.00161571	0.00792098	IL12RB2
10.7529	2.64555	0.824413	3.20901	0.00133192	0.00683553	IL13
8.43716	1.99008	0.568189	3.5025	0.000460906	0.00292239	IL13RA2
9.87359	1.5954	0.497244	3.20849	0.00133432	0.00684194	IL17B
81.4815	1.77295	0.472828	3.74967	0.000177069	0.00135375	IL17D
557.636	1.43689	0.311863	4.60745	4.07635e-06	6.10348e-05	IL17RE
185.173	2.58978	0.321473	8.05597	7.88521e-16	1.80276e-13	IL17REL
3589.53	-1.45983	0.290957	-5.01734	5.23905e-07	1.07945e-05	IL18BP
535.573	1.66715	0.366839	4.54465	5.50276e-06	7.8582e-05	IL18RAP
23.4815	1.1799	0.379253	3.11111	0.00186385	0.00883683	IL1RAPL1
3.94347	2.89568	0.853497	3.39272	0.00069202	0.00405474	IL1RAPL2
7.57003	2.04452	0.631829	3.23587	0.00121274	0.00634722	IL2
38.3455	1.68879	0.467125	3.61529	0.000300013	0.00207789	IL22RA2
48.7469	1.29794	0.359335	3.61207	0.000303763	0.00209898	IL23A
171.996	2.92111	0.456552	6.39819	1.57225e-10	9.96888e-09	IL23R
51.1193	4.49673	0.570204	7.88618	3.11571e-15	6.17352e-13	IL26
167.674	1.19948	0.379217	3.16306	0.00156123	0.00771431	IL31RA
232.374	1.66876	0.58071	2.87365	0.00405763	0.0163849	IL36G
1170.06	1.1704	0.474591	2.46613	0.0136583	0.0421703	IL36RN
6554.07	2.02452	0.33762	5.99646	2.01668e-09	9.31079e-08	IL7R
27.1627	1.53841	0.369323	4.16549	3.10682e-05	0.000328753	ILDR2
1748.42	1.00485	0.345156	2.91129	0.0035994	0.0149073	IMPA2
2487.18	1.05666	0.225481	4.68627	2.78229e-06	4.39273e-05	INADL
2.36812	1.82383	0.740898	2.46165	0.01383	0.042625	INHBC
12.2876	2.17173	0.509378	4.26349	2.01255e-05	0.000230837	INSC
33.9501	1.0499	0.382651	2.74376	0.006074	0.0225026	INSM1
11.7772	2.19815	0.411598	5.34051	9.26847e-08	2.44591e-06	IP6K3
5.03452	-1.27853	0.534044	-2.39405	0.0166633	0.0490957	IPO7P2
13685.8	-1.62146	0.232883	-6.96254	3.34194e-12	3.25661e-10	IQGAP2
22.8673	1.09298	0.348482	3.13639	0.00171042	0.00827607	IQUB
3348.45	-1.20799	0.203005	-5.95054	2.67254e-09	1.17676e-07	IRF5
3735.46	1.16735	0.405587	2.87817	0.00399985	0.0161935	IRF6
38.1903	-2.40477	0.785624	-3.06097	0.00220618	0.0100957	IRG1
12.3789	2.24997	0.395862	5.68372	1.31794e-08	4.6841e-07	IRGM
7.21274	2.00377	0.658969	3.04077	0.00235977	0.0106588	IRS4
278.549	1.30569	0.390735	3.34163	0.000832869	0.00469602	IRX1
515.713	1.15237	0.336623	3.42332	0.000618609	0.00370682	IRX2
375.133	1.41419	0.468764	3.01686	0.00255408	0.0113448	IRX3
151.009	1.84376	0.516901	3.56696	0.000361148	0.0024087	IRX4
253.1	1.51553	0.408967	3.70574	0.000210773	0.00155783	IRX5
2024.66	-1.73749	0.41518	-4.1849	2.85287e-05	0.000306935	ISG15
9.73446	-1.28355	0.505881	-2.53725	0.0111727	0.0361629	ISL2
418.005	1.15563	0.38454	3.00522	0.0026539	0.0117247	ISM1
20.0104	1.11168	0.397559	2.79626	0.00516973	0.0198451	ITGA2B
945.63	-3.1796	0.462843	-6.86972	6.43267e-12	5.88268e-10	ITGAD
20161.6	-1.50411	0.325265	-4.62426	3.75938e-06	5.70633e-05	ITGAX
12.4201	-1.08798	0.39295	-2.76874	0.00562744	0.0212387	ITGB1P1
46220.3	-1.03971	0.26925	-3.86149	0.000112697	0.000931384	ITGB2
4929.76	1.3159	0.334318	3.93609	8.28201e-05	0.000722912	ITGB4
207.538	1.51771	0.430048	3.52915	0.00041689	0.00270461	ITGB6
2075.28	1.10606	0.306178	3.61248	0.000303287	0.00209691	ITGB8
55.0483	2.03551	0.327601	6.21339	5.18527e-10	2.75201e-08	ITIH3
4332.45	1.8967	0.386616	4.9059	9.30014e-07	1.73299e-05	ITIH5
42.7829	-4.15564	0.64596	-6.43328	1.24882e-10	8.20253e-09	ITLN1
14.1337	1.46385	0.332666	4.40036	1.0807e-05	0.000138447	ITPKA
1353.24	1.12897	0.459488	2.45701	0.01401	0.0430326	IVL
1001.63	1.28783	0.306343	4.20387	2.62386e-05	0.000286576	JAG2
877.796	-2.33628	0.41728	-5.59883	2.158e-08	7.09692e-07	JAKMIP2
30916.6	-2.99303	0.604784	-4.94893	7.46227e-07	1.44841e-05	JCHAIN
22.8802	1.18358	0.463589	2.55307	0.0106777	0.034946	JPH1
192.784	1.25557	0.516767	2.42967	0.0151126	0.0456063	JPH2
176.437	-1.467	0.274905	-5.33638	9.48209e-08	2.49122e-06	JPH4
74.6802	-1.65955	0.519455	-3.19478	0.00139937	0.00710806	JSRP1
14395.2	1.04102	0.389187	2.67485	0.00747633	0.0265162	JUP
9.40964	1.63554	0.482667	3.38855	0.00070263	0.00410578	KARSP2
236.609	1.41065	0.428701	3.29052	0.00100004	0.00544242	KAZALD1
19.2211	1.5553	0.635608	2.44695	0.0144072	0.0439914	KB-1562D12.1
6.08862	1.71425	0.513818	3.3363	0.000849023	0.00477014	KB-1980E6.3
9.41408	1.68147	0.484076	3.47357	0.000513577	0.00319	KB-1991G8.1
19.8394	-2.48222	0.879143	-2.82346	0.00475087	0.0185883	KB-226F1.2
1.56752	2.15954	0.89262	2.41933	0.0155491	0.0465513	KBTBD11-OT1
19.8818	2.9982	0.727337	4.12216	3.75341e-05	0.000383189	KBTBD12
1.09267	3.23424	1.09316	2.95862	0.00309019	0.0132412	KBTBD13
960.518	-1.07962	0.246441	-4.38085	1.1822e-05	0.000148804	KBTBD8
60.3822	2.7175	0.566164	4.79984	1.5879e-06	2.72602e-05	KCNA1
7837.63	-1.30476	0.222414	-5.86637	4.45452e-09	1.81985e-07	KCNAB2
1828.28	-1.6616	0.301511	-5.5109	3.57009e-08	1.09108e-06	KCNE3
42.7289	-1.19044	0.487361	-2.44262	0.0145811	0.0443996	KCNF1
14.8395	1.22573	0.412924	2.96842	0.00299331	0.0129005	KCNG1
14.8628	1.09076	0.419727	2.59875	0.0093565	0.0316053	KCNG3
39.5918	1.88545	0.351119	5.36985	7.88037e-08	2.12199e-06	KCNH3
22.8348	-1.3349	0.338593	-3.9425	8.06383e-05	0.000706722	KCNH4
7.82378	-2.81463	0.874247	-3.21949	0.00128418	0.00663781	KCNH6
42.1718	1.79208	0.428799	4.17931	2.92397e-05	0.000313027	KCNH8
170.095	1.15727	0.392308	2.9499	0.00317875	0.0135305	KCNIP3
4.13191	1.23163	0.507864	2.42511	0.0153038	0.046043	KCNIP4-IT1
311.279	1.12233	0.332248	3.37799	0.000730165	0.00421694	KCNJ12
6431.92	-3.25063	0.358212	-9.07457	1.14124e-19	5.77347e-17	KCNJ5
32.7127	1.53757	0.426056	3.60885	0.00030756	0.00212151	KCNK10
12.2724	1.89998	0.613276	3.09808	0.00194777	0.00913685	KCNK17
838.358	1.2326	0.491071	2.51002	0.0120723	0.0383004	KCNK5
576.29	1.1661	0.45042	2.58891	0.00962807	0.0323206	KCNK7
6854.28	-1.55542	0.280907	-5.53713	3.0747e-08	9.63204e-07	KCNMA1
21.7076	1.24131	0.423346	2.93214	0.00336635	0.0141466	KCNN1
852.75	-1.07709	0.189152	-5.69432	1.23867e-08	4.44221e-07	KCNQ1
27.493	1.00872	0.318864	3.16347	0.001559	0.0077097	KCNQ4
277.007	1.01742	0.294836	3.4508	0.00055893	0.00341637	KCNS3
214.419	-1.23247	0.467597	-2.63576	0.00839495	0.0290802	KCP
1421.43	1.05467	0.295783	3.5657	0.000362881	0.00241687	KCTD15
21.3577	2.1043	0.632084	3.32915	0.000871116	0.00487354	KCTD16
204.16	1.34946	0.426187	3.16637	0.00154356	0.00765724	KDF1
15.1325	1.39611	0.405876	3.43975	0.000582246	0.00353089	KHDRBS2
6.04556	-1.22316	0.497857	-2.45686	0.0140157	0.0430447	KHSRPP1
182.434	1.38717	0.433334	3.20116	0.00136877	0.00697946	KIAA0895
726.322	1.25961	0.468115	2.69082	0.0071276	0.0255192	KIAA1324
391.976	1.0537	0.26391	3.99264	6.53413e-05	0.000597793	KIAA1456
2360.8	1.04767	0.336258	3.11567	0.00183528	0.00872933	KIAA1522
223.31	1.1535	0.31226	3.69403	0.000220731	0.00160843	KIAA1549
349.438	1.07144	0.212034	5.05316	4.34554e-07	9.1518e-06	KIAA1614
91.7002	1.14695	0.439921	2.60717	0.0091293	0.0309944	KIAA2022
23.0629	2.13622	0.675968	3.16023	0.00157642	0.00777177	KIF12
60.2406	-1.33228	0.315624	-4.22109	2.43124e-05	0.000269306	KIF19
310.365	1.38101	0.37669	3.66617	0.000246212	0.00176544	KIF26A
900.135	-1.12589	0.46078	-2.44345	0.0145476	0.0443574	KIF26B
18.5618	1.17371	0.295725	3.96892	7.21989e-05	0.000647557	KIF5A
276.772	1.52965	0.213407	7.16773	7.62489e-13	8.97509e-11	KIF5C
250.358	1.2603	0.218226	5.7752	7.68612e-09	2.91008e-07	KIF7
1124.65	1.08982	0.26243	4.1528	3.28434e-05	0.000344016	KIFC2
0.681437	3.04531	1.05076	2.8982	0.00375313	0.0153912	KIR2DP1
8.24418	2.02572	0.792477	2.55618	0.0105827	0.0347262	KIR2DS4
3.68439	1.89122	0.665972	2.8398	0.00451425	0.017837	KIR3DL1
22.1369	2.15107	0.445472	4.82875	1.37395e-06	2.42527e-05	KIRREL3
12.5432	-1.58699	0.426603	-3.72006	0.000199175	0.0014883	KLF1
74.8356	1.72203	0.341468	5.04302	4.58234e-07	9.5574e-06	KLF3-AS1
2882.24	-1.49143	0.198945	-7.49671	6.54396e-14	9.43005e-12	KLHDC8B
37.2601	1.20755	0.367425	3.28652	0.00101432	0.00549751	KLHDC9
16.5032	1.07264	0.312998	3.42701	0.000610276	0.00366705	KLHL32
7473.56	-1.45985	0.306016	-4.77051	1.83763e-06	3.07819e-05	KLHL6
539.923	1.29058	0.470941	2.74044	0.00613577	0.0226713	KLK10
1249.34	1.10553	0.42725	2.58755	0.00966615	0.0324135	KLK11
4.71529	4.17912	1.65913	2.51887	0.0117733	0.0375548	KLK12
80.9512	1.34798	0.489416	2.75425	0.00588267	0.021958	KLK13
183.049	3.96786	1.20441	3.29443	0.000986211	0.00538566	KLK6
2685.89	1.08733	0.441028	2.46546	0.0136839	0.0422383	KLK7
547.465	1.22042	0.465336	2.62267	0.00872431	0.029929	KLK8
577.064	1.07842	0.335611	3.21331	0.00131216	0.00675015	KLRB1
53.6169	1.37109	0.438158	3.1292	0.00175281	0.00843083	KLRC3
58.5159	1.4901	0.578337	2.57653	0.00997965	0.0332111	KLRG2
1916.05	-1.51572	0.353167	-4.29179	1.7724e-05	0.000207087	KMO
69.9215	1.1149	0.417483	2.67052	0.00757332	0.0267899	KNDC1
34.9869	1.24363	0.373046	3.33371	0.000856946	0.00480557	KRBOX1
176.325	2.24271	0.48682	4.60686	4.08805e-06	6.1133e-05	KREMEN2
10.7314	1.83221	0.768084	2.38543	0.0170593	0.0499603	KRT128P
53851.2	1.32424	0.433238	3.05662	0.00223848	0.0102178	KRT14
6764.98	2.74825	0.872686	3.14918	0.00163728	0.00800034	KRT17
26.5541	1.27592	0.433647	2.94229	0.00325793	0.0137983	KRT17P3
292.187	1.5261	0.54117	2.82001	0.00480219	0.0187367	KRT18
13.0668	1.40564	0.465999	3.0164	0.00255796	0.0113535	KRT18P15
1315.06	2.17478	0.647937	3.35646	0.000789458	0.00448126	KRT19
37.1346	4.14864	1.01	4.10757	3.99839e-05	0.000402988	KRT34
26.5649	-1.1718	0.371324	-3.15574	0.00160092	0.007863	KRT36
67776.1	1.10296	0.441644	2.4974	0.0125109	0.0393583	KRT5
10997.7	2.01413	0.776901	2.59252	0.00952758	0.0320557	KRT6A
2586.79	3.02446	0.882907	3.42556	0.000613523	0.00368377	KRT6B
477.32	1.62332	0.633619	2.56198	0.0104076	0.0343362	KRT7
63.7632	1.92739	0.614928	3.13433	0.00172248	0.00831751	KRT72
120.313	2.12684	0.603336	3.52513	0.000423281	0.00273285	KRT73
217.463	3.89976	1.36392	2.85923	0.00424674	0.0169846	KRT74
306.488	3.56309	1.18289	3.01218	0.00259375	0.011493	KRT75
1150.33	1.30555	0.529816	2.46416	0.0137334	0.0423857	KRT78
360.058	1.46368	0.572448	2.55688	0.0105617	0.0346809	KRT8
3529.63	1.14478	0.444632	2.57466	0.0100338	0.0333548	KRT80
34.41	1.51285	0.613518	2.46587	0.0136682	0.0421953	KRT8P38
6.7205	1.78761	0.688223	2.59743	0.0093925	0.0317043	KRT8P4
7.44359	-1.47166	0.434497	-3.38704	0.000706508	0.00411832	KRT8P45
8.60759	6.57334	2.32637	2.82558	0.00471945	0.0184837	KRTAP1-3
21.494	4.16462	1.43989	2.89232	0.00382406	0.0156174	KRTAP1-5
5.53545	4.92801	1.64689	2.99232	0.00276867	0.0121302	KRTAP16-1
4.55288	4.7524	1.77681	2.67468	0.00748013	0.0265218	KRTAP19-1
5.02187	5.5158	1.92676	2.86273	0.00420011	0.016833	KRTAP3-2
3.64263	5.31539	2.12183	2.5051	0.0122416	0.0387112	KRTAP4-12
6.3606	1.83586	0.677253	2.71075	0.00671312	0.0243283	KRTAP5-7
5.6601	2.32723	0.857957	2.71252	0.00667735	0.0242134	KRTAP5-8
8.59017	6.21774	2.58912	2.40149	0.0163284	0.0483609	KRTAP9-3
85.8049	1.19343	0.293443	4.067	4.76227e-05	0.000464829	KRTCAP3
4740.05	-1.19158	0.335232	-3.55449	0.00037872	0.0025	KYNU
176.361	-3.79569	0.54699	-6.93924	3.94208e-12	3.79477e-10	L1TD1
209.505	-2.81625	0.43909	-6.41384	1.41903e-10	9.09442e-09	L3MBTL4-AS1
2.66177	2.15945	0.680345	3.17405	0.00150328	0.00752179	LA16c-321D4.2
14.2847	1.61273	0.549225	2.93637	0.00332082	0.0140076	LA16c-352F7.1
12.6615	2.16368	0.699697	3.09231	0.00198604	0.00928473	LA16c-380H5.3
8.75926	1.52984	0.481822	3.17512	0.00149775	0.00749883	LA16c-OS12.2
1614.71	-1.61309	0.191098	-8.44115	3.14237e-17	9.11173e-15	LACC1
3736	1.21014	0.369139	3.27828	0.00104442	0.0056247	LAD1
742.947	-1.6143	0.432055	-3.73634	0.000186718	0.00141388	LAG3
7860.62	-1.69425	0.2721	-6.22655	4.76831e-10	2.5826e-08	LAIR1
67.3626	-1.92463	0.456907	-4.21231	2.52773e-05	0.000279025	LAIR2
2088.51	1.1521	0.285103	4.04099	5.3226e-05	0.000510098	LAMA3
2265.03	1.00846	0.28464	3.54294	0.000395696	0.00259088	LAMB3
1476.75	1.13242	0.429876	2.63431	0.00843095	0.0291879	LAMB4
1214.47	1.34685	0.293395	4.59059	4.42002e-06	6.52763e-05	LAMC2
866.641	1.53951	0.368054	4.18285	2.87883e-05	0.000309336	LAMC3
18704.1	-1.08018	0.197826	-5.46027	4.75399e-08	1.38694e-06	LAMP1
17529.1	-1.0693	0.166483	-6.42286	1.3374e-10	8.66469e-09	LAMP2
1466	1.64139	0.326461	5.02782	4.96084e-07	1.02747e-05	LAMP3
36.4868	-1.35613	0.485761	-2.79177	0.00524212	0.0200647	LAP3P2
37507.9	-1.56379	0.279545	-5.59406	2.21826e-08	7.26496e-07	LAPTM5
134.551	1.16267	0.365275	3.18299	0.0014576	0.00734423	LAT
13.2122	4.06667	1.11815	3.63695	0.000275886	0.00193789	LCE3A
370.679	1.95514	0.677234	2.88695	0.00388994	0.0158375	LCE3D
87.7648	3.17539	0.828871	3.83099	0.000127631	0.00103098	LCN2
119.044	2.35824	0.398903	5.91181	3.38378e-09	1.44705e-07	LCNL1
106.04	1.09042	0.394106	2.76683	0.00566047	0.0213092	LDB3
2.83023	-2.83731	0.938767	-3.02238	0.00250795	0.0111837	LDHAL6B
5.23068	-2.08352	0.706325	-2.94981	0.0031797	0.0135321	LDHAP3
12.2848	3.10565	0.935135	3.32107	0.000896728	0.00499099	LDHC
48.0989	1.04444	0.277454	3.76438	0.00016696	0.0012889	LDLRAD2
112.415	1.13125	0.290393	3.89558	9.79636e-05	0.000831292	LDOC1
997.89	2.01527	0.365986	5.50642	3.662e-08	1.11344e-06	LEF1
29.9959	1.76682	0.547538	3.22684	0.00125166	0.00650647	LEF1-AS1
16475.8	-1.49323	0.166931	-8.94516	3.71415e-19	1.63539e-16	LGALS1
1460.46	2.15683	0.358685	6.01316	1.81942e-09	8.49908e-08	LGALS2
26214.1	-1.61836	0.161091	-10.0463	9.54094e-24	9.45229e-21	LGALS3
10.7872	-1.66551	0.50639	-3.28898	0.0010055	0.0054634	LGALS9C
23.6849	2.71689	0.58365	4.65499	3.23995e-06	5.02192e-05	LGI1
349.308	1.27859	0.307604	4.15661	3.23011e-05	0.000339533	LGI4
40089.8	-3.02583	0.267529	-11.3103	1.16731e-29	5.55104e-26	LGMN
536.671	-3.2869	0.292854	-11.2237	3.11924e-29	1.05952e-25	LGMNP1
425.038	3.64903	0.735944	4.9583	7.11132e-07	1.3951e-05	LGR5
18.4573	2.49709	0.603775	4.1358	3.53715e-05	0.000365347	LHCGR
13806.8	-1.73803	0.338259	-5.13818	2.77412e-07	6.29392e-06	LHFPL2
56.3112	2.41866	0.760932	3.17855	0.00148013	0.0074341	LHX2
232.137	1.07297	0.29601	3.62479	0.000289196	0.00201235	LIF
89.8047	1.41947	0.292522	4.85251	1.21911e-06	2.18602e-05	LIFR-AS1
329.571	-1.96522	0.338318	-5.80881	6.29176e-09	2.44044e-07	LILRA1
1367.35	-3.50896	0.353394	-9.92931	3.10402e-23	2.65812e-20	LILRA2
1119.42	-3.55367	0.401111	-8.85957	8.03258e-19	3.41055e-16	LILRA5
940.171	-1.26559	0.391696	-3.23104	0.00123341	0.00643274	LILRA6
2019.18	-1.70427	0.269178	-6.33139	2.42962e-10	1.45514e-08	LILRB1
2541.33	-1.23631	0.219779	-5.62526	1.85231e-08	6.29178e-07	LILRB2
278.308	-1.67341	0.38881	-4.30392	1.67804e-05	0.000197631	LILRB3
13689.9	-1.49504	0.38674	-3.86574	0.000110755	0.000916928	LILRB4
4648.39	-1.11351	0.287569	-3.87216	0.000107875	0.00089621	LILRB5
26.6451	-1.78308	0.430537	-4.14152	3.45012e-05	0.000357355	LILRP1
1678.5	1.08371	0.263244	4.11673	3.84287e-05	0.00039098	LIMCH1
5148.83	-1.19136	0.224405	-5.30899	1.10234e-07	2.81832e-06	LIMS1
672.206	1.10901	0.28289	3.92027	8.8448e-05	0.000765267	LIMS2
8.8133	1.22888	0.467598	2.62807	0.00858719	0.0295867	LINC00032
17.6844	1.2948	0.315997	4.0975	4.17628e-05	0.000417751	LINC00092
27.0619	1.01331	0.313272	3.2346	0.00121812	0.00636696	LINC00202-1
68.9212	1.91744	0.395228	4.85147	1.22548e-06	2.19579e-05	LINC00282
7.39456	1.65462	0.522462	3.16696	0.0015404	0.00764794	LINC00298
153.75	1.40447	0.263435	5.33138	9.74672e-08	2.55229e-06	LINC00299
1.30941	3.51358	1.36527	2.57354	0.0100664	0.0334257	LINC00303
10.9991	1.56693	0.503607	3.11141	0.00186193	0.00883127	LINC00304
27.0765	1.06145	0.378381	2.80524	0.00502795	0.0194137	LINC00327
75.5267	2.87206	0.389031	7.3826	1.55227e-13	2.05046e-11	LINC00402
8.37425	2.87694	0.535347	5.37397	7.70201e-08	2.08577e-06	LINC00461
336.236	1.22775	0.343727	3.57189	0.000354412	0.0023751	LINC00511
17.3633	-3.47645	0.777985	-4.46853	7.87579e-06	0.000105858	LINC00525
6.67604	1.11239	0.449915	2.47244	0.0134194	0.0416001	LINC00535
6.62955	1.44968	0.567194	2.55588	0.0105919	0.0347417	LINC00536
13.1354	2.32817	0.559846	4.15859	3.20214e-05	0.000337638	LINC00544
17.5115	-1.96275	0.674597	-2.90951	0.00362	0.0149744	LINC00582
10.8087	-2.90039	0.675848	-4.29148	1.7749e-05	0.000207176	LINC00589
14.8762	1.56111	0.51685	3.02043	0.00252413	0.0112369	LINC00592
7.37709	-2.7486	0.618571	-4.44346	8.85249e-06	0.000117001	LINC00593
12.9905	1.14483	0.390021	2.93531	0.00333218	0.0140413	LINC00612
25.1836	1.73285	0.445285	3.89155	9.96056e-05	0.000842519	LINC00632
5.25498	1.54831	0.594721	2.60342	0.00922987	0.0312461	LINC00636
1.95435	2.67822	1.02722	2.60724	0.00912762	0.0309944	LINC00637
252.109	-1.18326	0.388938	-3.04228	0.00234794	0.0106196	LINC00639
76.5939	1.09686	0.300814	3.6463	0.00026604	0.00188245	LINC00640
16.9504	1.38174	0.45289	3.05093	0.00228133	0.0103735	LINC00664
6.03042	1.2835	0.525687	2.44156	0.0146238	0.0444869	LINC00683
6.2599	2.48323	0.695597	3.56993	0.000357078	0.00238758	LINC00696
1110.94	-1.18621	0.204427	-5.80259	6.52986e-09	2.52046e-07	LINC00847
5.72178	-1.8678	0.510185	-3.66102	0.00025121	0.00179558	LINC00881
27.8614	1.05935	0.358855	2.95201	0.00315711	0.0134697	LINC00882
54.9648	-1.05394	0.300555	-3.50664	0.000453805	0.00288892	LINC00884
24.3566	1.33374	0.482895	2.76198	0.00574524	0.0215642	LINC00885
7.64524	2.22144	0.594544	3.73638	0.000186685	0.00141388	LINC00887
5.28119	-1.74032	0.492431	-3.53414	0.000409109	0.00265992	LINC00891
145.708	2.75112	0.320556	8.58234	9.29613e-18	2.94712e-15	LINC00892
217.19	-1.05403	0.236445	-4.45784	8.27905e-06	0.000110281	LINC00900
22.1629	1.38147	0.495934	2.78559	0.00534309	0.0203757	LINC00908
1.95638	3.07469	1.23988	2.47984	0.0131443	0.0409179	LINC00939
92.4973	1.32389	0.421618	3.14003	0.00168932	0.00820238	LINC00950
21.648	1.7244	0.5784	2.98134	0.00286993	0.0124796	LINC00964
21.7459	2.51115	0.532811	4.71303	2.44059e-06	3.92329e-05	LINC00982
25.7956	1.11658	0.388573	2.87353	0.00405912	0.016386	LINC00989
17.1008	1.76805	0.557634	3.17063	0.0015211	0.00758633	LINC00992
109.991	1.92417	0.406332	4.73548	2.18541e-06	3.57868e-05	LINC00996
4.55397	-2.93886	1.15917	-2.53532	0.0112346	0.036317	LINC01048
24.8975	-3.79429	0.817919	-4.63896	3.50169e-06	5.38202e-05	LINC01055
4.24131	-1.73537	0.685546	-2.53137	0.0113618	0.0366204	LINC01087
604.688	-1.85108	0.38858	-4.76371	1.90064e-06	3.16688e-05	LINC01094
2.69797	4.09986	0.943731	4.34431	1.39715e-05	0.000170709	LINC01104
14.0916	1.07312	0.434864	2.46771	0.0135981	0.0420337	LINC01117
[truncated: 1,621 more rows]
