# Supplementary material for: Associations Between the Purinergic Receptor P2X7 and Leprosy Disease
Source: Front Genet. 2021 Nov 2;12:730991. doi: 10.3389/fgene.2021.730991 (PMC8593470; doi:10.3389/fgene.2021.730991)
Supplement: Supplementary Table 5 — Functional Analysis of Gene Ontology for DEG genes. [file Table_5.XLSX]

## Sheet: GO_Celular componente
source	term_name	term_id	adjusted_p_value	negative_log10_of_adjusted_p_value	term_size	query_size	intersection_size	effective_domain_size	intersections
GO:CC	immunoglobulin complex	GO:0019814	4.810293559008602e-99	98.31782841901759	165	947	109	18964	IGKV1D-12,IGHV3-66,IGHM,IGHV3-74,IGLV7-46,IGKV1-8,IGLV4-60,IGHV3-11,IGLV8-61,IGHV3-72,IGHV3-64,IGKV5-2,IGKV2D-29,IGLV10-54,IGKV1-33,IGLV5-48,IGKV6D-21,IGKV1D-33,IGKV1D-39,IGLV3-19,IGHV3OR15-7,IGHV3-23,IGLV2-18,IGLV2-11,IGHV2-5,IGHV3-15,IGLV4-69,IGHV3OR16-8,IGHV3-20,IGKV1-12,IGKV1-6,IGHV7-81,IGLV3-16,IGKV1-17,IGKV3D-11,IGHV2OR16-5,IGLC2,IGHV3-7,IGHV2-26,IGHV3-35,IGLV7-43,IGHV1-3,IGLV3-1,IGHV1-18,I…
GO:CC	specific granule	GO:0042581	1.3665526435397719e-10	9.864373633376037	158	947	34	18964	OLR1,CTSD,MCEMP1,C3AR1,CD177,CTSZ,HPSE,OSCAR,PLAUR,LAIR1,RAP2B,FPR2,FCAR,TRPM2,NEU1,CYFIP1,CXCL1,KCNAB2,PDXK,SLC2A5,HVCN1,CYBB,PLAU,ALDH3B1,ADAM10,MOSPD2,PTPRJ,DNASE1L1,CD53,P2RX1,ITGB2,CD59,CYBA,BST1
GO:CC	organelle membrane	GO:0031090	1.8542470076812668e-10	9.731832413164792	3644	947	271	18964	HS3ST2,PKD2L1,DAO,OLR1,SLC11A1,MSR1,NEU4,AZU1,APOE,PTPRN,SIRPB1,CTSD,PDE6G,B3GNT7,RSAD2,GPNMB,C5AR1,TRPM8,ATP6V0D2,B3GNT8,MCEMP1,CD68,GCNT3,HLA-DQA1,CYP27A1,SIGLEC9,PLD3,CHCHD6,C3AR1,SPAG4,B3GAT1,SCD,CD177,MARCO,CAMK1G,CTSZ,HLA-DRB1,TYROBP,SLC15A3,SLC37A2,TLR7,SGK1,SLC29A3,DERL3,FCGR1B,SOAT1,HPSE,NCEH1,MGLL,GCHFR,FPR1,PSAP,FCER1G,RPH3A,CD14,RRAGD,RAB20,SIGLEC14,LY96,FCGR2A,PLAUR,SLC36A1,BCL2A1,BM…
GO:CC	specific granule membrane	GO:0035579	4.400595202936941e-10	9.356488578998116	90	947	25	18964	OLR1,MCEMP1,C3AR1,CD177,PLAUR,LAIR1,RAP2B,FPR2,FCAR,TRPM2,KCNAB2,SLC2A5,HVCN1,CYBB,PLAU,ALDH3B1,ADAM10,MOSPD2,PTPRJ,CD53,P2RX1,ITGB2,CD59,CYBA,BST1
GO:CC	integral component of membrane	GO:0016021	7.75731205281915e-10	9.110288737872361	5718	947	384	18964	IGHM,SCN10A,CHRNA1,HS3ST2,PKD2L1,SIGLEC8,TMIGD3,TMEM26,ALK,MS4A6E,TSPAN10,OLR1,TREM2,SLC11A1,OR52K1,MSR1,LILRA5,LILRA2,TM4SF19,XKR3,KCNJ5,GCSAML-AS1,VSTM1,ITGAD,IGHG2,TMEM255A,RARRES1,TMEM52B,KCNH6,PTPRN,IGHE,SIRPB1,TNFSF18,IGHG4,CD180,HTR2B,FCGR3A,SIGLEC7,B3GNT7,FFAR1,MERTK,SLC18B1,OR52K2,PTCHD4,GPNMB,TREML1,C5AR1,MS4A7,TRPM8,VSIG4,B3GNT8,MCEMP1,CD68,CCRL2,GCNT3,SLC47A1,DFNA5,HLA-DQA1,CLDN14,SIG…
GO:CC	endosome	GO:0005768	4.700059464224155e-9	8.327896647421506	993	947	100	18964	SLC11A1,LGMN,APOE,PTPRN,CTSD,GPNMB,ATP6V0D2,CTSL,CD68,HLA-DQA1,PLD3,APOC2,TCN2,HLA-DRB1,SLC15A3,CTSB,TLR7,SLC29A3,FCGR1B,PSAP,CD14,RRAGD,LY96,AKAP5,HAVCR2,FCGR1A,SIGLEC1,CD22,TLR4,HFE,RAP2B,MCOLN1,TPP1,HLA-DRB5,ABCC5,ABCA1,GRN,DCSTAMP,RNF13,IGF2R,STMN2,CTSS,PI4K2A,HLA-DMB,CLN6,STARD3NL,ZFYVE16,TFRC,CD63,SYNDIG1,PRF1,TGFBR1,HLA-DMA,LRPAP1,PLEKHB2,ATP6V0A1,FCGRT,ARRB2,SCAMP5,TMEM150B,ATP6V0D1,GRB2,…
GO:CC	endosome membrane	GO:0010008	1.9031262052043418e-7	6.7205324106586275	520	947	61	18964	SLC11A1,CTSD,GPNMB,ATP6V0D2,CD68,HLA-DQA1,PLD3,HLA-DRB1,SLC15A3,TLR7,SLC29A3,FCGR1B,CD14,RRAGD,LY96,FCGR1A,TLR4,RAP2B,MCOLN1,HLA-DRB5,ABCC5,DCSTAMP,RNF13,IGF2R,PI4K2A,HLA-DMB,STARD3NL,ZFYVE16,TFRC,CD63,SYNDIG1,HLA-DMA,PLEKHB2,ATP6V0A1,FCGRT,SCAMP5,TMEM150B,ATP6V0D1,NTRK1,MMD,CYB561A3,NEU3,RHOBTB1,MR1,CD8B,SORT1,NPC1,LAMP1,LAMP2,ATP6AP2,ATP6AP1,STX7,LITAF,GGA2,APH1B,SCARB2,NCF4,TPCN2,ATP6V0E1,OSBP…
GO:CC	membrane microdomain	GO:0098857	8.447813145406283e-7	6.073255700730768	339	947	45	18964	ITLN1,OLR1,TREM2,CTSD,TRPM8,NTSR1,MS4A4A,SLC6A3,CD177,SULF1,HPSE,CD14,RRAGD,AKAP5,RTN4R,CR1,SDCBP,RAP2B,ATP1B1,KCNE3,TPP1,ABCA1,HMOX1,KCNMA1,SCARB1,TLR2,NFAM1,PI4K2A,CLN6,LYN,TGFBR1,BTK,HCK,NEU3,RHOQ,PPT1,NPC1,KCNQ1,ARID3A,LAMP2,CD8A,P2RX1,ITGB2,MYO1D,CORO1C
GO:CC	membrane raft	GO:0045121	8.447813145406283e-7	6.073255700730768	339	947	45	18964	ITLN1,OLR1,TREM2,CTSD,TRPM8,NTSR1,MS4A4A,SLC6A3,CD177,SULF1,HPSE,CD14,RRAGD,AKAP5,RTN4R,CR1,SDCBP,RAP2B,ATP1B1,KCNE3,TPP1,ABCA1,HMOX1,KCNMA1,SCARB1,TLR2,NFAM1,PI4K2A,CLN6,LYN,TGFBR1,BTK,HCK,NEU3,RHOQ,PPT1,NPC1,KCNQ1,ARID3A,LAMP2,CD8A,P2RX1,ITGB2,MYO1D,CORO1C
GO:CC	plasma membrane	GO:0005886	7.847282506999897e-52	51.10528071224069	5680	947	507	18964	IGKV1D-12,IGHV3-66,IGHM,CD5L,IGHV3-74,IGLV7-46,IGKV1-8,SCN10A,CHRNA1,IGLV4-60,PKD2L1,IGHV3-11,IGLV8-61,IGHV3-72,IGHV3-64,IGKV5-2,SIGLEC8,IGKV2D-29,IGLV10-54,IGKV1-33,IGLV5-48,TMIGD3,ITLN1,IGKV6D-21,IGKV1D-33,ALK,IGKV1D-39,IGLV3-19,IGHV3OR15-7,RAB42,IGHV3-23,IGLV2-18,IGLV2-11,IGHV2-5,OLR1,TREM2,IGHV3-15,IGLV4-69,IGHV3OR16-8,SLC11A1,IGHV3-20,IGKV1-12,OR52K1,IGKV1-6,IGHV7-81,MSR1,IGLV3-16,LILRA5,IGK…
GO:CC	cell periphery	GO:0071944	3.629570403985431e-49	48.440144775024336	6178	947	529	18964	EPYC,IGKV1D-12,IGHV3-66,IGHM,CD5L,IGHV3-74,IGLV7-46,IGKV1-8,SCN10A,CHRNA1,IGLV4-60,PKD2L1,IGHV3-11,IGLV8-61,IGHV3-72,IGHV3-64,IGKV5-2,SIGLEC8,IGKV2D-29,IGLV10-54,IGKV1-33,IGLV5-48,TMIGD3,ITLN1,IGKV6D-21,IGKV1D-33,ALK,IGKV1D-39,IGLV3-19,MMP1,IGHV3OR15-7,RAB42,IGHV3-23,IGLV2-18,IGLV2-11,IGHV2-5,OLR1,TREM2,IGHV3-15,IGLV4-69,IGHV3OR16-8,SLC11A1,MMP13,IGHV3-20,IGKV1-12,OR52K1,IGKV1-6,IGHV7-81,MSR1,IGL…
GO:CC	extracellular region	GO:0005576	4.825083987052059e-48	47.31649512277701	4564	947	433	18964	EPYC,IGKV1D-12,IGHV3-66,IGHM,CD5L,IGHV3-74,IGLV7-46,AGRP,IGKV1-8,SCN10A,SPP1,IGLV4-60,IGHV3-11,IGLV8-61,CXCL8,IGHV3-72,BPIFB4,IGHV3-64,IGKV5-2,IGKV2D-29,IGLV10-54,IGKV1-33,IGLV5-48,ITLN1,IGKV6D-21,IGKV1D-33,ALK,IGKV1D-39,IGLV3-19,MMP1,APOC1,IGHV3OR15-7,UTS2,IGHV3-23,IGLV2-18,IGLV2-11,IGHV2-5,OLR1,TREM2,IGHV3-15,IGLV4-69,IGHV3OR16-8,MMP13,IGHV3-20,IGKV1-12,IGKV1-6,IGHV7-81,MSR1,IGLV3-16,LILRA5,IGK…
GO:CC	extracellular space	GO:0005615	3.527556172075091e-46	45.45252606190302	3595	947	368	18964	IGKV1D-12,IGHV3-66,IGHM,CD5L,IGHV3-74,IGLV7-46,AGRP,IGKV1-8,SCN10A,SPP1,IGLV4-60,IGHV3-11,IGLV8-61,CXCL8,IGHV3-72,IGHV3-64,IGKV5-2,IGKV2D-29,IGLV10-54,IGKV1-33,IGLV5-48,ITLN1,IGKV6D-21,IGKV1D-33,ALK,IGKV1D-39,IGLV3-19,APOC1,IGHV3OR15-7,UTS2,IGHV3-23,IGLV2-18,IGLV2-11,IGHV2-5,IGHV3-15,IGLV4-69,IGHV3OR16-8,MMP13,IGHV3-20,IGKV1-12,IGKV1-6,IGHV7-81,MSR1,IGLV3-16,IGKV1-17,IGKV3D-11,IGHV2OR16-5,CTRB2,I…
GO:CC	immunoglobulin complex, circulating	GO:0042571	1.5242496855297367e-44	43.816943885905985	75	947	50	18964	IGHV3-66,IGHM,IGHV3-74,IGHV3-11,IGHV3-72,IGHV3-64,IGHV3OR15-7,IGHV3-23,IGHV2-5,IGHV3-15,IGHV3OR16-8,IGHV3-20,IGHV7-81,IGHV2OR16-5,IGLC2,IGHV3-7,IGHV2-26,IGHV3-35,IGHV1-3,IGHV1-18,IGHV3OR16-12,IGHG2,IGHV4-39,IGLC3,JCHAIN,IGHV3-30,IGHV3-73,IGHE,IGHG4,IGHV4-59,IGHV3-48,IGHV1-24,IGHV3-53,IGHV4-34,IGHV4-28,IGHV1OR21-1,IGLL5,IGHV3-38,IGHV6-1,IGKV3-20,IGHV3-33,IGHV1-2,IGHV1-46,IGHV3-13,IGHG1,IGHV3-43,IG…
GO:CC	secretory granule lumen	GO:0034774	0.000012167321158901753	4.914805028505283	320	947	41	18964	AZU1,FTL,CTSD,FUCA1,S100A9,CSTB,CTSZ,HGF,S100A12,HPSE,OSCAR,GM2A,SDCBP,GLA,A2M,NPC2,MPO,GRN,SCCPDH,IDH1,VAT1,GNS,SERPINA1,NEU1,S100A11,CTSA,HEXB,FGR,CYFIP1,CXCL1,PDXK,CREG1,SRGN,RNASET2,TXNDC5,GUSB,PYGL,ARSB,DNASE1L1,GLB1,ATG7
GO:CC	endocytic vesicle	GO:0030139	0.000015481962425455062	4.810173990905777	335	947	42	18964	SLC11A1,MSR1,APOE,ATP6V0D2,CTSL,HLA-DQA1,MARCO,HLA-DRB1,TLR7,FCGR1B,RAB20,FCGR1A,MCOLN1,HLA-DRB5,ABCA1,SCARB1,TLR2,CD163,MPO,IGF2R,CTSS,TRIM14,TFRC,HVCN1,ATP6V0A1,ARRB2,CYBB,ATP6V0D1,RAB39A,RAB32,RIN3,UNC93B1,SCIMP,DYSF,LAMP1,NCF2,NCF1,STX7,CYBA,SCARB2,NCF4,ATP6V0E1
GO:CC	cytoplasmic vesicle lumen	GO:0060205	0.00001729796822810225	4.762004904914155	324	947	41	18964	AZU1,FTL,CTSD,FUCA1,S100A9,CSTB,CTSZ,HGF,S100A12,HPSE,OSCAR,GM2A,SDCBP,GLA,A2M,NPC2,MPO,GRN,SCCPDH,IDH1,VAT1,GNS,SERPINA1,NEU1,S100A11,CTSA,HEXB,FGR,CYFIP1,CXCL1,PDXK,CREG1,SRGN,RNASET2,TXNDC5,GUSB,PYGL,ARSB,DNASE1L1,GLB1,ATG7
GO:CC	vesicle lumen	GO:0031983	0.00002056978228961664	4.686770304849685	326	947	41	18964	AZU1,FTL,CTSD,FUCA1,S100A9,CSTB,CTSZ,HGF,S100A12,HPSE,OSCAR,GM2A,SDCBP,GLA,A2M,NPC2,MPO,GRN,SCCPDH,IDH1,VAT1,GNS,SERPINA1,NEU1,S100A11,CTSA,HEXB,FGR,CYFIP1,CXCL1,PDXK,CREG1,SRGN,RNASET2,TXNDC5,GUSB,PYGL,ARSB,DNASE1L1,GLB1,ATG7
GO:CC	azurophil granule lumen	GO:0035578	0.000037199253188969865	4.429465778912863	91	947	19	18964	AZU1,FTL,FUCA1,GM2A,SDCBP,GLA,NPC2,MPO,GRN,VAT1,GNS,CTSA,HEXB,CREG1,RNASET2,TXNDC5,GUSB,ARSB,GLB1
GO:CC	phagocytic vesicle	GO:0045335	0.00003799186767070714	4.42030935611244	139	947	24	18964	SLC11A1,ATP6V0D2,TLR7,RAB20,MCOLN1,ABCA1,TLR2,MPO,CTSS,TRIM14,HVCN1,ATP6V0A1,CYBB,ATP6V0D1,RAB39A,RAB32,UNC93B1,SCIMP,LAMP1,NCF2,NCF1,CYBA,NCF4,ATP6V0E1
GO:CC	late endosome	GO:0005770	0.00004068463364113348	4.390569590405752	285	947	37	18964	SLC11A1,LGMN,CTSL,CD68,PLD3,HLA-DRB1,SLC29A3,PSAP,RRAGD,SIGLEC1,MCOLN1,HLA-DRB5,GRN,RNF13,IGF2R,CTSS,HLA-DMB,STARD3NL,CD63,HLA-DMA,MYO5A,NTRK1,MMD,CYB561A3,MR1,RASGEF1B,DYSF,NPC1,LAMP1,KCNQ1,LAMP2,IFNAR1,STX7,LITAF,SLC31A1,SCARB2,OSBPL11
GO:CC	lytic vacuole	GO:0000323	7.675649093017353e-37	36.114884888085825	723	947	131	18964	SLC11A1,NEU4,DNASE2B,AZU1,LGMN,LIPA,FTL,CTSD,FUCA1,ATP6V0D2,CTSL,CD68,HLA-DQA1,ACP5,PLD3,PLA2G15,C3AR1,TCN2,CTSZ,ASAH1,HLA-DRB1,SLC15A3,CTSB,TLR7,SLC29A3,AKR1B1,HPSE,FPR1,PSAP,RRAGD,SLC36A1,SNCA,GM2A,SDCBP,GLA,MCOLN1,MFSD1,TPP1,NPC2,HLA-DRB5,GPR137B,FTH1,DNASE2,P2RX4,LAPTM5,SCARB1,RNASE6,FNIP2,MPO,TM6SF1,GRN,SLC17A5,BLOC1S2,AP1S2,VAT1,TRPM2,EPDR1,RNF13,GLMP,NFAM1,GZMB,ATP6V1C1,GNS,NEU1,IFI30,GALC…
GO:CC	lysosome	GO:0005764	7.675649093017353e-37	36.114884888085825	723	947	131	18964	SLC11A1,NEU4,DNASE2B,AZU1,LGMN,LIPA,FTL,CTSD,FUCA1,ATP6V0D2,CTSL,CD68,HLA-DQA1,ACP5,PLD3,PLA2G15,C3AR1,TCN2,CTSZ,ASAH1,HLA-DRB1,SLC15A3,CTSB,TLR7,SLC29A3,AKR1B1,HPSE,FPR1,PSAP,RRAGD,SLC36A1,SNCA,GM2A,SDCBP,GLA,MCOLN1,MFSD1,TPP1,NPC2,HLA-DRB5,GPR137B,FTH1,DNASE2,P2RX4,LAPTM5,SCARB1,RNASE6,FNIP2,MPO,TM6SF1,GRN,SLC17A5,BLOC1S2,AP1S2,VAT1,TRPM2,EPDR1,RNF13,GLMP,NFAM1,GZMB,ATP6V1C1,GNS,NEU1,IFI30,GALC…
GO:CC	cell surface	GO:0009986	1.313472240614938e-34	33.8815791013135	896	947	144	18964	IGHV3-66,IGHM,CD5L,IGHV3-74,CHRNA1,PKD2L1,IGHV3-11,IGHV3-72,IGHV3-64,IGHV3OR15-7,IGHV3-23,IGHV2-5,IGHV3-15,IGHV3OR16-8,IGHV3-20,IGHV7-81,MSR1,LILRA5,IGHV2OR16-5,IGLC2,IGHV3-7,IGHV2-26,IGHV3-35,IGHV1-3,IGHV1-18,KCNJ5,IGHV3OR16-12,ITGAD,IGHG2,IGHV4-39,IGLC3,IGHV3-30,IGHV3-73,IGHE,SIRPB1,WNT2,TNFSF18,IGHG4,IGHV4-59,IGHV3-48,FCGR3A,IGHV1-24,IGHV3-53,IGHV4-34,IGHV4-28,TREML1,IGHV1OR21-1,C5AR1,IGLL5,TR…
GO:CC	membrane	GO:0016020	1.5372147027380427e-34	33.81326547036468	9829	947	678	18964	IGKV1D-12,IGHV3-66,IGHM,CD5L,IGHV3-74,IGLV7-46,IGKV1-8,SCN10A,CHRNA1,IGLV4-60,HS3ST2,PKD2L1,IGHV3-11,IGLV8-61,IGHV3-72,IGHV3-64,IGKV5-2,SIGLEC8,IGKV2D-29,IGLV10-54,IGKV1-33,IGLV5-48,TMIGD3,ITLN1,IGKV6D-21,IGKV1D-33,TMEM26,ALK,IGKV1D-39,IGLV3-19,IGHV3OR15-7,MS4A6E,TSPAN10,RAB42,DAO,IGHV3-23,IGLV2-18,IGLV2-11,IGHV2-5,OLR1,TREM2,IGHV3-15,IGLV4-69,IGHV3OR16-8,SLC11A1,IGHV3-20,IGKV1-12,OR52K1,IGKV1-6,…
GO:CC	vesicle	GO:0031982	2.0537232267525007e-34	33.6874580851756	4058	947	370	18964	IGKV1D-12,IGHM,SCN10A,SPP1,PKD2L1,ITLN1,IGKV1D-33,ALK,IGLV3-19,IGHV3-23,OLR1,SLC11A1,MSR1,IGKV1-17,IGLC2,IGHV3-7,C4B,IGKV1-39,IGLV3-21,AZU1,IGHG2,LGMN,APOE,IGLC3,JCHAIN,IGKV1-5,IGLV2-14,RARRES1,TMEM52B,NXPE4,FTL,FABP3,PTPRN,IGKV3-11,SIRPB1,IGHG4,CTSD,FUCA1,GDF15,FCGR3A,GPNMB,TREML1,C5AR1,IGLL5,DUSP26,ATP6V0D2,B3GNT8,CTSL,MCEMP1,CD68,IGKV3-20,GCNT3,SLC47A1,HLA-DQA1,SIGLEC9,S100A9,POTEF,PLD3,CSTB,P…
GO:CC	vacuole	GO:0005773	3.0029876449061473e-32	31.522446454600924	818	947	133	18964	SLC11A1,NEU4,DNASE2B,AZU1,LGMN,LIPA,FTL,CTSD,FUCA1,ATP6V0D2,CTSL,CD68,HLA-DQA1,ACP5,PLD3,PLA2G15,C3AR1,TCN2,CTSZ,ASAH1,HLA-DRB1,SLC15A3,CTSB,TLR7,SLC29A3,AKR1B1,HPSE,FPR1,PSAP,RRAGD,SLC36A1,SNCA,GM2A,SDCBP,GLA,MCOLN1,MFSD1,TPP1,NPC2,HLA-DRB5,GPR137B,FTH1,DNASE2,P2RX4,LAPTM5,SCARB1,RNASE6,FNIP2,MPO,TM6SF1,GRN,SLC17A5,BLOC1S2,AP1S2,VAT1,TRPM2,EPDR1,RNF13,GLMP,NFAM1,GZMB,ATP6V1C1,GNS,NEU1,IFI30,GALC…
GO:CC	external side of plasma membrane	GO:0009897	5.627128654236724e-32	31.249713155365583	409	947	91	18964	IGHV3-66,IGHM,IGHV3-74,IGHV3-11,IGHV3-72,IGHV3-64,IGHV3OR15-7,IGHV3-23,IGHV2-5,IGHV3-15,IGHV3OR16-8,IGHV3-20,IGHV7-81,MSR1,IGHV2OR16-5,IGLC2,IGHV3-7,IGHV2-26,IGHV3-35,IGHV1-3,IGHV1-18,KCNJ5,IGHV3OR16-12,IGHG2,IGHV4-39,IGLC3,IGHV3-30,IGHV3-73,IGHE,WNT2,IGHG4,IGHV4-59,IGHV3-48,FCGR3A,IGHV1-24,IGHV3-53,IGHV4-34,IGHV4-28,IGHV1OR21-1,IGLL5,TRPM8,IGHV3-38,IGHV6-1,CCRL2,IGHV3-33,IGHV1-2,IGHV1-46,IGHV3-1…
GO:CC	azurophil granule membrane	GO:0035577	0.00022451686617926955	3.648751028320123	57	947	14	18964	AZU1,CD68,C3AR1,FPR1,PSAP,NFAM1,CD63,BRI3,VNN1,LAMP1,LAMP2,MANBA,LPCAT1,PRCP
GO:CC	endocytic vesicle membrane	GO:0030666	0.0003652969959214091	3.4373538992639108	190	947	27	18964	SLC11A1,MSR1,APOE,ATP6V0D2,HLA-DQA1,MARCO,HLA-DRB1,FCGR1B,RAB20,FCGR1A,MCOLN1,HLA-DRB5,SCARB1,TLR2,CD163,IGF2R,TFRC,HVCN1,ATP6V0A1,CYBB,ATP6V0D1,RAB39A,RAB32,LAMP1,CYBA,SCARB2,ATP6V0E1
GO:CC	late endosome membrane	GO:0031902	0.0005448468732318552	3.2637255370896354	149	947	23	18964	SLC11A1,CD68,PLD3,HLA-DRB1,SLC29A3,RRAGD,MCOLN1,HLA-DRB5,RNF13,HLA-DMB,STARD3NL,CD63,HLA-DMA,NTRK1,MMD,CYB561A3,MR1,NPC1,LAMP1,LAMP2,LITAF,SCARB2,OSBPL11
GO:CC	low-density lipoprotein particle	GO:0034362	0.0007635018286613339	3.117189918428679	14	947	7	18964	MSR1,APOE,APOC4-APOC2,APOC2,PLA2G7,APOO,APOBR
GO:CC	cytoplasmic vesicle	GO:0031410	1.2716727060998834e-29	28.895624649870737	2433	947	253	18964	PKD2L1,OLR1,SLC11A1,MSR1,AZU1,LGMN,APOE,FTL,PTPRN,SIRPB1,CTSD,FUCA1,GPNMB,TREML1,C5AR1,ATP6V0D2,CTSL,MCEMP1,CD68,HLA-DQA1,SIGLEC9,S100A9,PLD3,CSTB,C3AR1,APOC2,TCN2,CD177,SLC1A3,MARCO,CTSZ,ASAH1,HLA-DRB1,TYROBP,HGF,SLC15A3,CTSB,TLR7,S100A12,SLC29A3,FCGR1B,HPSE,GCHFR,FPR1,PSAP,FCER1G,RPH3A,CD14,RRAGD,FCHO2,RAB20,OSCAR,SIGLEC14,LY96,AKAP5,FCGR2A,PLAUR,HAVCR2,BMF,FCGR1A,SNCA,SIGLEC1,CD22,MX1,LHFPL2,C…
GO:CC	side of membrane	GO:0098552	1.7072188168696826e-29	28.767710811123898	622	947	110	18964	IGHV3-66,IGHM,IGHV3-74,IGHV3-11,IGHV3-72,IGHV3-64,IGHV3OR15-7,IGHV3-23,IGHV2-5,IGHV3-15,IGHV3OR16-8,IGHV3-20,IGHV7-81,MSR1,IGHV2OR16-5,IGLC2,IGHV3-7,IGHV2-26,IGHV3-35,IGHV1-3,IGHV1-18,KCNJ5,IGHV3OR16-12,IGHG2,IGHV4-39,IGLC3,IGHV3-30,IGHV3-73,IGHE,WNT2,IGHG4,IGHV4-59,IGHV3-48,FCGR3A,IGHV1-24,IGHV3-53,IGHV4-34,IGHV4-28,IGHV1OR21-1,IGLL5,TRPM8,IGHV3-38,IGHV6-1,CCRL2,IGHV3-33,IGHV1-2,IGHV1-46,HLA-DQA…
GO:CC	intracellular vesicle	GO:0097708	1.7783900458407097e-29	28.749972981173073	2438	947	253	18964	PKD2L1,OLR1,SLC11A1,MSR1,AZU1,LGMN,APOE,FTL,PTPRN,SIRPB1,CTSD,FUCA1,GPNMB,TREML1,C5AR1,ATP6V0D2,CTSL,MCEMP1,CD68,HLA-DQA1,SIGLEC9,S100A9,PLD3,CSTB,C3AR1,APOC2,TCN2,CD177,SLC1A3,MARCO,CTSZ,ASAH1,HLA-DRB1,TYROBP,HGF,SLC15A3,CTSB,TLR7,S100A12,SLC29A3,FCGR1B,HPSE,GCHFR,FPR1,PSAP,FCER1G,RPH3A,CD14,RRAGD,FCHO2,RAB20,OSCAR,SIGLEC14,LY96,AKAP5,FCGR2A,PLAUR,HAVCR2,BMF,FCGR1A,SNCA,SIGLEC1,CD22,MX1,LHFPL2,C…
GO:CC	secretory granule	GO:0030141	1.3154861106811013e-26	25.88091373297273	857	947	127	18964	OLR1,SLC11A1,AZU1,FTL,PTPRN,SIRPB1,CTSD,FUCA1,TREML1,C5AR1,CTSL,MCEMP1,CD68,SIGLEC9,S100A9,CSTB,C3AR1,CD177,CTSZ,ASAH1,TYROBP,HGF,CTSB,S100A12,HPSE,FPR1,PSAP,FCER1G,RPH3A,CD14,OSCAR,SIGLEC14,FCGR2A,PLAUR,BMF,SNCA,LHFPL2,GM2A,CR1,SIGLEC5,SDCBP,LAIR1,ACRBP,RAP2B,LILRB3,GLA,ADGRE3,A2M,FPR2,IQGAP2,NPC2,LGALS3,FTH1,TLR2,FCAR,DMXL2,MPO,ITGAX,GRN,SCCPDH,IDH1,VAT1,TRPM2,NFAM1,GNS,IGF2R,SERPINA1,NEU1,CTSS…
GO:CC	secretory vesicle	GO:0099503	2.886255637987425e-25	24.53966520572676	1027	947	139	18964	OLR1,SLC11A1,AZU1,FTL,PTPRN,SIRPB1,CTSD,FUCA1,TREML1,C5AR1,CTSL,MCEMP1,CD68,SIGLEC9,S100A9,CSTB,C3AR1,CD177,CTSZ,ASAH1,TYROBP,HGF,CTSB,S100A12,HPSE,FPR1,PSAP,FCER1G,RPH3A,CD14,OSCAR,SIGLEC14,FCGR2A,PLAUR,BMF,SNCA,LHFPL2,CALM3,GM2A,CR1,SIGLEC5,SDCBP,LAIR1,ACRBP,RAP2B,LILRB3,GLA,ADGRE3,A2M,FPR2,IQGAP2,NPC2,LGALS3,FTH1,TLR2,FCAR,DMXL2,MPO,ITGAX,GRN,SLC17A5,SCCPDH,IDH1,VAT1,TRPM2,NFAM1,GNS,IGF2R,SERP…
GO:CC	bounding membrane of organelle	GO:0098588	2.1105046689303166e-24	23.675613682747464	2165	947	222	18964	HS3ST2,PKD2L1,DAO,OLR1,SLC11A1,MSR1,NEU4,AZU1,APOE,PTPRN,SIRPB1,CTSD,PDE6G,B3GNT7,RSAD2,GPNMB,C5AR1,ATP6V0D2,B3GNT8,MCEMP1,CD68,GCNT3,HLA-DQA1,SIGLEC9,PLD3,CHCHD6,C3AR1,B3GAT1,CD177,MARCO,CAMK1G,CTSZ,HLA-DRB1,TYROBP,SLC15A3,TLR7,SLC29A3,FCGR1B,HPSE,FPR1,PSAP,FCER1G,RPH3A,CD14,RRAGD,RAB20,SIGLEC14,LY96,FCGR2A,PLAUR,SLC36A1,BCL2A1,BMF,FCGR1A,SNCA,LHFPL2,CALM3,TPTE2,CHST13,CR1,TLR4,SIGLEC5,LAIR1,ACR…
GO:CC	secretory granule membrane	GO:0030667	3.244683127605022e-23	22.488827709542225	308	947	68	18964	OLR1,SLC11A1,AZU1,SIRPB1,C5AR1,MCEMP1,CD68,SIGLEC9,C3AR1,CD177,TYROBP,FPR1,PSAP,FCER1G,CD14,SIGLEC14,FCGR2A,PLAUR,SNCA,LHFPL2,CR1,SIGLEC5,LAIR1,ACRBP,RAP2B,LILRB3,ADGRE3,FPR2,IQGAP2,LGALS3,TLR2,FCAR,ITGAX,TRPM2,NFAM1,IGF2R,SIRPA,CD300A,CD63,KCNAB2,SLC2A5,HVCN1,ATP6V0A1,DOK3,CYBB,LILRB2,PLAU,ALDH3B1,BRI3,ADAM10,APLP2,MOSPD2,VNN1,PTPRJ,CYSTM1,LAMP1,PTAFR,LAMP2,ATP6AP2,CD53,P2RX1,ITGB2,MANBA,LPCAT1,…
GO:CC	vesicle membrane	GO:0012506	5.109055417647081e-22	21.29165938652349	1183	947	145	18964	OLR1,SLC11A1,MSR1,AZU1,APOE,PTPRN,SIRPB1,CTSD,GPNMB,C5AR1,ATP6V0D2,MCEMP1,CD68,HLA-DQA1,SIGLEC9,PLD3,C3AR1,CD177,MARCO,HLA-DRB1,TYROBP,SLC15A3,TLR7,SLC29A3,FCGR1B,FPR1,PSAP,FCER1G,RPH3A,CD14,RRAGD,RAB20,SIGLEC14,LY96,FCGR2A,PLAUR,FCGR1A,SNCA,LHFPL2,CALM3,CR1,TLR4,SIGLEC5,LAIR1,ACRBP,RAP2B,LILRB3,MCOLN1,ADGRE3,FPR2,IQGAP2,LGALS3,HLA-DRB5,ABCC5,SCARB1,TLR2,CD163,FCAR,DMXL2,ITGAX,SLC17A5,AP1S2,TRPM2…
GO:CC	lysosomal lumen	GO:0043202	6.663901166292786e-21	20.17627145266549	97	947	37	18964	NEU4,LGMN,LIPA,CTSD,FUCA1,CTSL,PLD3,TCN2,ASAH1,CTSB,HPSE,PSAP,GM2A,GLA,TPP1,NPC2,EPDR1,GNS,NEU1,IFI30,GALC,CTSS,CTSA,HEXB,ACP2,SDC3,HEXA,RNASET2,TXNDC5,GUSB,ARSB,PPT1,LAMP2,GBA,GLB1,MANBA,SCARB2
GO:CC	tertiary granule	GO:0070820	7.940808764754386e-21	20.10013526278921	163	947	47	18964	OLR1,SLC11A1,CTSD,MCEMP1,CSTB,CD177,ASAH1,FPR1,FCER1G,OSCAR,SIGLEC14,CR1,SIGLEC5,LAIR1,RAP2B,ADGRE3,FPR2,LGALS3,FTH1,FCAR,ITGAX,IDH1,TRPM2,CTSS,SIRPA,CD300A,CYFIP1,CXCL1,KCNAB2,ATP6V0A1,DOK3,CYBB,LILRB2,PLAU,ADAM10,CYSTM1,LAMP1,PTAFR,LAMP2,ATP6AP2,LTA4H,CD53,STX7,ITGB2,CD59,CYBA,PRCP
GO:CC	lysosomal membrane	GO:0005765	9.520590742324365e-21	20.021336103278127	395	947	74	18964	AZU1,CTSD,ATP6V0D2,CD68,HLA-DQA1,PLD3,C3AR1,HLA-DRB1,SLC15A3,TLR7,SLC29A3,HPSE,FPR1,PSAP,SLC36A1,MCOLN1,MFSD1,HLA-DRB5,GPR137B,P2RX4,LAPTM5,SCARB1,FNIP2,TM6SF1,GRN,SLC17A5,BLOC1S2,AP1S2,TRPM2,RNF13,GLMP,NFAM1,ATP6V1C1,NEU1,PI4K2A,HLA-DMB,GPR143,CTSA,STARD3NL,ZFYVE26,ACP2,CD63,SLC26A11,HLA-DMA,ATP6V0A1,ATP6V1B2,ATP6V0D1,SLC46A3,DRAM1,GNB4,BRI3,MMD,AP1B1,CYB561A3,NEU3,VNN1,DRAM2,OSTM1,SORT1,NPC1,LA…
GO:CC	lytic vacuole membrane	GO:0098852	9.520590742324365e-21	20.021336103278127	395	947	74	18964	AZU1,CTSD,ATP6V0D2,CD68,HLA-DQA1,PLD3,C3AR1,HLA-DRB1,SLC15A3,TLR7,SLC29A3,HPSE,FPR1,PSAP,SLC36A1,MCOLN1,MFSD1,HLA-DRB5,GPR137B,P2RX4,LAPTM5,SCARB1,FNIP2,TM6SF1,GRN,SLC17A5,BLOC1S2,AP1S2,TRPM2,RNF13,GLMP,NFAM1,ATP6V1C1,NEU1,PI4K2A,HLA-DMB,GPR143,CTSA,STARD3NL,ZFYVE26,ACP2,CD63,SLC26A11,HLA-DMA,ATP6V0A1,ATP6V1B2,ATP6V0D1,SLC46A3,DRAM1,GNB4,BRI3,MMD,AP1B1,CYB561A3,NEU3,VNN1,DRAM2,OSTM1,SORT1,NPC1,LA…
GO:CC	proton-transporting V-type ATPase complex	GO:0033176	0.0015424144418144468	2.8117989170700306	27	947	9	18964	ATP6V0D2,ATP6V1C1,ATP6V0A1,ATP6V1B2,ATP6V0D1,ATP6V1F,ATP6AP2,ATP6AP1,ATP6V0E1
GO:CC	Golgi apparatus	GO:0005794	0.0032023370751243425	2.494532956563569	1593	947	118	18964	AGRP,SPP1,HS3ST2,BIRC7,APOE,PTPRN,GDF15,B3GNT7,RSAD2,TREML1,MS4A7,DUSP26,B3GNT8,CTSL,GCNT3,JAKMIP2,HLA-DQA1,NTSR1,PLD3,MS4A4A,B3GAT1,CAMK1G,HLA-DRB1,SULF1,TLR7,SLC29A3,RPH3A,CD14,RAB20,FCGR2A,FAM20C,SNCA,TPTE2,CHST13,TLR4,GLA,MCOLN1,HTR7,TPP1,HLA-DRB5,ABCC5,ABCA1,B3GNT2,TLR2,GRN,AP1S2,RNF13,IGF2R,ACER3,SERPINA1,STMN2,PI4K2A,GPR143,TDRD3,MS4A6A,LYN,B4GALT5,TMED5,C12ORF49,SLC26A11,LRPAP1,PRCD,MGAT4…
GO:CC	secondary lysosome	GO:0005767	0.0037903011332587173	2.421326284671165	17	947	7	18964	FTL,FTH1,LAMP1,NCF2,LAMP2,NCF1,NCF4
GO:CC	NADPH oxidase complex	GO:0043020	0.004351818866975092	2.3613291893002946	12	947	6	18964	NOX4,CYBB,NCF2,NCF1,CYBA,NCF4
GO:CC	lipoprotein particle	GO:1990777	0.004840447913559024	2.315114448812928	38	947	10	18964	APOC1,MSR1,APOE,APOC4-APOC2,APOC2,PLA2G7,LPL,CETP,APOO,APOBR
GO:CC	plasma lipoprotein particle	GO:0034358	0.004840447913559024	2.315114448812928	38	947	10	18964	APOC1,MSR1,APOE,APOC4-APOC2,APOC2,PLA2G7,LPL,CETP,APOO,APOBR
GO:CC	phagocytic vesicle membrane	GO:0030670	0.0070777083935712444	2.150107334559729	75	947	14	18964	SLC11A1,ATP6V0D2,RAB20,MCOLN1,TLR2,HVCN1,ATP6V0A1,CYBB,ATP6V0D1,RAB39A,RAB32,LAMP1,CYBA,ATP6V0E1
GO:CC	cytoplasmic vesicle membrane	GO:0030659	1.878731284175114e-19	18.726135332802883	789	947	108	18964	OLR1,SLC11A1,MSR1,AZU1,APOE,PTPRN,SIRPB1,GPNMB,C5AR1,ATP6V0D2,MCEMP1,CD68,HLA-DQA1,SIGLEC9,C3AR1,CD177,MARCO,HLA-DRB1,TYROBP,FCGR1B,FPR1,PSAP,FCER1G,RPH3A,CD14,RAB20,SIGLEC14,FCGR2A,PLAUR,FCGR1A,SNCA,LHFPL2,CALM3,CR1,SIGLEC5,LAIR1,ACRBP,RAP2B,LILRB3,MCOLN1,ADGRE3,FPR2,IQGAP2,LGALS3,HLA-DRB5,SCARB1,TLR2,CD163,FCAR,DMXL2,ITGAX,SLC17A5,AP1S2,TRPM2,NFAM1,IGF2R,PI4K2A,GPR143,SIRPA,CD300A,SNX24,TFRC,DO…
GO:CC	vacuolar membrane	GO:0005774	4.010075203243948e-19	18.39684748272954	450	947	77	18964	AZU1,CTSD,ATP6V0D2,CD68,HLA-DQA1,PLD3,C3AR1,HLA-DRB1,SLC15A3,TLR7,SLC29A3,HPSE,FPR1,PSAP,RRAGD,SLC36A1,MCOLN1,MFSD1,HLA-DRB5,GPR137B,P2RX4,LAPTM5,SCARB1,FNIP2,TM6SF1,GRN,SLC17A5,BLOC1S2,AP1S2,TRPM2,RNF13,GLMP,NFAM1,ATP6V1C1,NEU1,PI4K2A,HLA-DMB,GPR143,CTSA,STARD3NL,ZFYVE26,ACP2,CD63,SLC26A11,HLA-DMA,ATP6V0A1,ATP6V1B2,TMEM150B,ATP6V0D1,SLC46A3,DRAM1,GNB4,BRI3,MMD,AP1B1,CYB561A3,NEU3,ATP6V1F,VNN1,DR…
GO:CC	extracellular exosome	GO:0070062	3.0155977535563966e-17	16.520626588883616	2178	947	204	18964	IGKV1D-12,IGHM,SCN10A,SPP1,ITLN1,IGKV1D-33,ALK,IGLV3-19,IGHV3-23,IGKV1-17,IGLC2,IGHV3-7,C4B,IGKV1-39,IGLV3-21,AZU1,IGHG2,LGMN,APOE,IGLC3,JCHAIN,IGKV1-5,IGLV2-14,RARRES1,TMEM52B,NXPE4,FTL,FABP3,IGKV3-11,IGHG4,CTSD,FUCA1,GDF15,FCGR3A,IGLL5,DUSP26,ATP6V0D2,B3GNT8,CTSL,IGKV3-20,GCNT3,S100A9,POTEF,PLD3,CSTB,PLA2G15,ALDH1A1,PGK2,IGHG1,CD177,CTSZ,ASAH1,HLA-DRB1,CTSB,SLC37A2,DPYS,SCIN,DDTL,AKR1B1,IGKV2-3…
GO:CC	vacuolar lumen	GO:0005775	6.075183356792313e-17	16.216440609969744	174	947	44	18964	NEU4,AZU1,LGMN,LIPA,FTL,CTSD,FUCA1,CTSL,PLD3,TCN2,ASAH1,CTSB,HPSE,PSAP,GM2A,SDCBP,GLA,TPP1,NPC2,MPO,GRN,VAT1,EPDR1,GNS,NEU1,IFI30,GALC,CTSS,CTSA,HEXB,ACP2,CREG1,SDC3,HEXA,RNASET2,TXNDC5,GUSB,ARSB,PPT1,LAMP2,GBA,GLB1,MANBA,SCARB2
GO:CC	endomembrane system	GO:0012505	6.338235645693904e-16	15.198031618455579	4651	947	350	18964	AGRP,SPP1,HS3ST2,PKD2L1,APOC1,OLR1,SLC11A1,NEU4,BIRC7,AZU1,LGMN,APOE,FTL,PTPRN,SIRPB1,CTSD,FUCA1,GDF15,B3GNT7,RSAD2,GPNMB,TREML1,C5AR1,MS4A7,TRPM8,DUSP26,ATP6V0D2,B3GNT8,CTSL,MCEMP1,CD68,ENAM,GCNT3,JAKMIP2,HLA-DQA1,CLDN14,SIGLEC9,S100A9,NTSR1,PLD3,CSTB,MS4A4A,C3AR1,SPAG4,TNFRSF17,B3GAT1,APOC2,MZB1,TCN2,SCD,CD177,CAMK1G,CTSZ,ASAH1,HLA-DRB1,TYROBP,HGF,SLC15A3,CTSB,SLC37A2,SULF1,TLR7,SGK1,S100A12,SL…
GO:CC	extracellular vesicle	GO:1903561	1.1100056141851856e-15	14.95467482463363	2263	947	205	18964	IGKV1D-12,IGHM,SCN10A,SPP1,ITLN1,IGKV1D-33,ALK,IGLV3-19,IGHV3-23,IGKV1-17,IGLC2,IGHV3-7,C4B,IGKV1-39,IGLV3-21,AZU1,IGHG2,LGMN,APOE,IGLC3,JCHAIN,IGKV1-5,IGLV2-14,RARRES1,TMEM52B,NXPE4,FTL,FABP3,IGKV3-11,IGHG4,CTSD,FUCA1,GDF15,FCGR3A,IGLL5,DUSP26,ATP6V0D2,B3GNT8,CTSL,IGKV3-20,GCNT3,S100A9,POTEF,PLD3,CSTB,PLA2G15,ALDH1A1,PGK2,IGHG1,CD177,CTSZ,ASAH1,HLA-DRB1,CTSB,SLC37A2,DPYS,SCIN,DDTL,AKR1B1,IGKV2-3…
GO:CC	extracellular membrane-bounded organelle	GO:0065010	1.2265252908077714e-15	14.911323492263941	2265	947	205	18964	IGKV1D-12,IGHM,SCN10A,SPP1,ITLN1,IGKV1D-33,ALK,IGLV3-19,IGHV3-23,IGKV1-17,IGLC2,IGHV3-7,C4B,IGKV1-39,IGLV3-21,AZU1,IGHG2,LGMN,APOE,IGLC3,JCHAIN,IGKV1-5,IGLV2-14,RARRES1,TMEM52B,NXPE4,FTL,FABP3,IGKV3-11,IGHG4,CTSD,FUCA1,GDF15,FCGR3A,IGLL5,DUSP26,ATP6V0D2,B3GNT8,CTSL,IGKV3-20,GCNT3,S100A9,POTEF,PLD3,CSTB,PLA2G15,ALDH1A1,PGK2,IGHG1,CD177,CTSZ,ASAH1,HLA-DRB1,CTSB,SLC37A2,DPYS,SCIN,DDTL,AKR1B1,IGKV2-3…
GO:CC	extracellular organelle	GO:0043230	1.2265252908077714e-15	14.911323492263941	2265	947	205	18964	IGKV1D-12,IGHM,SCN10A,SPP1,ITLN1,IGKV1D-33,ALK,IGLV3-19,IGHV3-23,IGKV1-17,IGLC2,IGHV3-7,C4B,IGKV1-39,IGLV3-21,AZU1,IGHG2,LGMN,APOE,IGLC3,JCHAIN,IGKV1-5,IGLV2-14,RARRES1,TMEM52B,NXPE4,FTL,FABP3,IGKV3-11,IGHG4,CTSD,FUCA1,GDF15,FCGR3A,IGLL5,DUSP26,ATP6V0D2,B3GNT8,CTSL,IGKV3-20,GCNT3,S100A9,POTEF,PLD3,CSTB,PLA2G15,ALDH1A1,PGK2,IGHG1,CD177,CTSZ,ASAH1,HLA-DRB1,CTSB,SLC37A2,DPYS,SCIN,DDTL,AKR1B1,IGKV2-3…
GO:CC	tertiary granule membrane	GO:0070821	1.0959416613998113e-14	13.960212563375803	72	947	27	18964	OLR1,SLC11A1,MCEMP1,CD177,FCER1G,SIGLEC14,SIGLEC5,LAIR1,RAP2B,FPR2,FCAR,ITGAX,TRPM2,SIRPA,CD300A,KCNAB2,CYBB,LILRB2,PLAU,ADAM10,CYSTM1,PTAFR,ATP6AP2,CD53,ITGB2,CD59,CYBA
GO:CC	intrinsic component of plasma membrane	GO:0031226	1.8098885988308695e-12	11.74234815573963	1725	947	160	18964	SCN10A,CHRNA1,PKD2L1,TMIGD3,ALK,OLR1,TREM2,SLC11A1,MSR1,LILRA2,KCNJ5,ITGAD,KCNH6,SIRPB1,HTR2B,FCGR3A,SIGLEC7,FFAR1,MERTK,GPNMB,C5AR1,TRPM8,CCRL2,HLA-DQA1,SIGLEC9,NTSR1,CHRFAM7A,C3AR1,SLC6A3,ADGRE1,CD177,FOLR2,CCR1,SLC1A3,MARCO,FCGR2B,GPR34,HLA-DRB1,TYROBP,FCGR1B,AQP9,FCER1G,CD14,LY96,FCGR2A,NRP2,CD84,PLAUR,GRM1,TNFRSF9,RTN4R,SLC38A6,SLC6A12,SLC28A1,FCGR1A,CD22,CALM3,RASGRP3,CR1,TLR4,SDCBP,HFE,MIL…
GO:CC	blood microparticle	GO:0072562	2.4585625086190687e-12	11.609318745355019	139	947	34	18964	IGKV1D-12,IGHM,CD5L,IGKV1-33,IGKV1D-33,IGHV3-23,IGKV1-17,IGLC2,IGHV3-7,C4B,IGKV1-39,IGLV3-21,IGLV1-47,IGHG2,APOE,IGLC3,JCHAIN,IGKV3-15,IGKV1-5,IGKV3-11,IGHG4,IGKV4-1,IGKV3-20,POTEF,IGLV3-25,IGHV3-13,IGHG1,IGKV2-30,IGHA1,C1QC,SDCBP,A2M,TFRC,C4A
GO:CC	ficolin-1-rich granule	GO:0101002	4.2163778270604784e-12	11.375060479186558	184	947	39	18964	SLC11A1,CTSD,CSTB,CTSZ,ASAH1,CTSB,FPR1,FCER1G,SIGLEC14,CR1,SIGLEC5,ADGRE3,FPR2,LGALS3,FTH1,FCAR,ITGAX,IDH1,TRPM2,GNS,SERPINA1,CTSS,PLEKHO2,SIRPA,CD300A,ATP6V0A1,DOK3,LILRB2,GUSB,PYGL,ARSB,LAMP1,LAMP2,ATP6AP2,LTA4H,ITGB2,GLB1,ATG7,PRCP
GO:CC	integral component of plasma membrane	GO:0005887	1.2600065936010085e-11	10.899627182218119	1643	947	152	18964	SCN10A,CHRNA1,PKD2L1,TMIGD3,ALK,OLR1,TREM2,SLC11A1,MSR1,LILRA2,KCNJ5,ITGAD,KCNH6,SIRPB1,HTR2B,FCGR3A,SIGLEC7,FFAR1,MERTK,GPNMB,C5AR1,TRPM8,CCRL2,HLA-DQA1,SIGLEC9,NTSR1,CHRFAM7A,C3AR1,SLC6A3,ADGRE1,CCR1,SLC1A3,MARCO,FCGR2B,GPR34,HLA-DRB1,TYROBP,FCGR1B,AQP9,FCER1G,FCGR2A,NRP2,CD84,PLAUR,GRM1,TNFRSF9,RTN4R,SLC38A6,SLC6A12,SLC28A1,FCGR1A,CD22,CALM3,RASGRP3,CR1,TLR4,SDCBP,HFE,MILR1,LILRB3,ATP1B1,KCNE3…
GO:CC	ficolin-1-rich granule membrane	GO:0101003	1.6903839692627547e-11	10.77201463456302	60	947	22	18964	SLC11A1,FPR1,FCER1G,SIGLEC14,CR1,SIGLEC5,ADGRE3,FPR2,LGALS3,FCAR,ITGAX,TRPM2,SIRPA,CD300A,ATP6V0A1,DOK3,LILRB2,LAMP1,LAMP2,ATP6AP2,ITGB2,PRCP
GO:CC	azurophil granule	GO:0042582	6.215528815477259e-11	10.20652191579568	154	947	34	18964	AZU1,FTL,FUCA1,CD68,C3AR1,FPR1,PSAP,GM2A,SDCBP,GLA,NPC2,MPO,GRN,VAT1,NFAM1,GNS,CTSA,HEXB,CD63,CREG1,HEXA,RNASET2,TXNDC5,GUSB,BRI3,VNN1,ARSB,LAMP1,LAMP2,STX7,GLB1,MANBA,LPCAT1,PRCP
GO:CC	primary lysosome	GO:0005766	6.215528815477259e-11	10.20652191579568	154	947	34	18964	AZU1,FTL,FUCA1,CD68,C3AR1,FPR1,PSAP,GM2A,SDCBP,GLA,NPC2,MPO,GRN,VAT1,NFAM1,GNS,CTSA,HEXB,CD63,CREG1,HEXA,RNASET2,TXNDC5,GUSB,BRI3,VNN1,ARSB,LAMP1,LAMP2,STX7,GLB1,MANBA,LPCAT1,PRCP
GO:CC	intrinsic component of membrane	GO:0031224	7.592297746922588e-11	10.119626768532571	5873	947	397	18964	IGHM,SCN10A,CHRNA1,HS3ST2,PKD2L1,SIGLEC8,TMIGD3,ITLN1,TMEM26,ALK,MS4A6E,TSPAN10,OLR1,TREM2,SLC11A1,OR52K1,MSR1,LILRA5,LILRA2,TM4SF19,XKR3,KCNJ5,GCSAML-AS1,VSTM1,ITGAD,IGHG2,TMEM255A,RARRES1,TMEM52B,KCNH6,PTPRN,IGHE,SIRPB1,TNFSF18,IGHG4,CD180,HTR2B,FCGR3A,SIGLEC7,B3GNT7,FFAR1,MERTK,SLC18B1,OR52K2,PTCHD4,GPNMB,TREML1,C5AR1,MS4A7,TRPM8,VSIG4,B3GNT8,MCEMP1,CD68,CCRL2,GCNT3,SLC47A1,OTOA,DFNA5,HLA-DQA1…
GO:CC	protein-lipid complex	GO:0032994	0.010015795215284612	1.9993145637044396	41	947	10	18964	APOC1,MSR1,APOE,APOC4-APOC2,APOC2,PLA2G7,LPL,CETP,APOO,APOBR
GO:CC	endolysosome lumen	GO:0036021	0.011870231946117532	1.925540794783002	5	947	4	18964	LGMN,CTSL,CTSB,CTSS
GO:CC	chylomicron	GO:0042627	0.012972298823576768	1.8869830556870315	14	947	6	18964	APOC1,APOE,APOC4-APOC2,APOC2,LPL,APOBR
GO:CC	very-low-density lipoprotein particle	GO:0034361	0.01900579273774373	1.7211140111202012	21	947	7	18964	APOC1,APOE,APOC4-APOC2,APOC2,LPL,APOO,APOBR
GO:CC	triglyceride-rich plasma lipoprotein particle	GO:0034385	0.01900579273774373	1.7211140111202012	21	947	7	18964	APOC1,APOE,APOC4-APOC2,APOC2,LPL,APOO,APOBR
GO:CC	phagolysosome	GO:0032010	0.034196165585270166	1.4660225886373757	6	947	4	18964	LAMP1,NCF2,NCF1,NCF4
GO:CC	melanosome	GO:0042470	0.039892995631844966	1.3991033505657624	109	947	16	18964	CTSD,GPNMB,CTSB,GCHFR,CAPG,SDCBP,TPP1,GPR143,TFRC,CD63,ATP6V0A1,ATP6V1B2,MYO5A,RAB32,TRPV2,LAMP1
GO:CC	pigment granule	GO:0048770	0.039892995631844966	1.3991033505657624	109	947	16	18964	CTSD,GPNMB,CTSB,GCHFR,CAPG,SDCBP,TPP1,GPR143,TFRC,CD63,ATP6V0A1,ATP6V1B2,MYO5A,RAB32,TRPV2,LAMP1
GO:CC	plasma membrane proton-transporting V-type ATPase complex	GO:0033181	0.04966057929231803	1.3039882186922527	3	947	3	18964	ATP6V0D2,ATP6V0D1,ATP6AP1
GO:CC	IgM immunoglobulin complex	GO:0071753	0.04966057929231803	1.3039882186922527	3	947	3	18964	IGHM,JCHAIN,IGKV3-20
GO:CC	IgM immunoglobulin complex, circulating	GO:0071754	0.04966057929231803	1.3039882186922527	3	947	3	18964	IGHM,JCHAIN,IGKV3-20
GO:CC	pentameric IgM immunoglobulin complex	GO:0071756	0.04966057929231803	1.3039882186922527	3	947	3	18964	IGHM,JCHAIN,IGKV3-20
GO:BP	immune system process	GO:0002376	4.05502263334811e-96	95.39200671740578	3438	920	450	18123	IGKV1D-12,IGHV3-66,IGHM,CD5L,IGHV3-74,IGLV7-46,IGKV1-8,IGLV4-60,IGHV3-11,IGLV8-61,CXCL8,IGHV3-72,IGHV3-64,IGKV5-2,IGKV2D-29,IGLV10-54,IGKV1-33,IGLV5-48,ITLN1,IGKV6D-21,IGKV1D-33,IGKV1D-39,IGLV3-19,MMP1,IGHV3OR15-7,IGHV3-23,IGLV2-18,IGLV2-11,IGHV2-5,OLR1,TREM2,IGHV3-15,IGLV4-69,IGHV3OR16-8,SLC11A1,IGHV3-20,IGKV1-12,IGKV1-6,IGHV7-81,IGLV3-16,LILRA5,IGKV1-17,IGKV3D-11,IGHV2OR16-5,IGLC2,LILRA2,IGHV3-…
GO:BP	leukocyte mediated immunity	GO:0002443	8.673466507834307e-96	95.06180729418047	888	920	225	18123	IGKV1D-12,IGHV3-66,IGHM,IGHV3-74,IGHV3-11,IGHV3-72,IGHV3-64,IGKV5-2,IGKV1-33,IGKV1D-33,IGKV1D-39,IGLV3-19,IGHV3OR15-7,IGHV3-23,IGLV2-11,IGHV2-5,OLR1,IGHV3-15,IGHV3OR16-8,SLC11A1,IGHV3-20,IGKV1-12,IGHV7-81,IGKV1-17,IGHV2OR16-5,IGLC2,IGHV3-7,IGHV2-26,IGHV3-35,C4B,IGLV7-43,IGHV1-3,IGLV3-1,IGHV1-18,IGHV3OR16-12,IGKV1-39,IGLV3-21,IGLV1-44,IGLV1-47,AZU1,IGHG2,IGKV1-16,IGHV4-39,IGLC3,IGKV3-15,IGHV3-30,C…
GO:BP	immune effector process	GO:0002252	8.747181100135496e-95	94.05813188182317	1135	920	252	18123	IGKV1D-12,IGHV3-66,IGHM,CD5L,IGHV3-74,IGHV3-11,IGHV3-72,IGHV3-64,IGKV5-2,IGKV1-33,IGKV1D-33,IGKV1D-39,IGLV3-19,IGHV3OR15-7,IGHV3-23,IGLV2-11,IGHV2-5,OLR1,TREM2,IGHV3-15,IGHV3OR16-8,SLC11A1,IGHV3-20,IGKV1-12,IGHV7-81,IGKV1-17,IGHV2OR16-5,IGLC2,LILRA2,IGHV3-7,IGHV2-26,IGHV3-35,C4B,IGLV7-43,IGHV1-3,IGLV3-1,IGHV1-18,IGHV3OR16-12,IGKV1-39,IGLV3-21,IGLV1-44,IGLV1-47,AZU1,IGHG2,IGKV1-16,IGHV4-39,IGLC3,I…
GO:BP	granulocyte migration	GO:0097530	2.0877197611210758e-10	9.68032779799104	149	920	34	18123	CXCL8,CCL3L3,CCL15,CCL11,CXCL6,CCL3,TNFSF18,C5AR1,CCL4,S100A9,C3AR1,CCL18,CD177,S100A12,CCL4L2,FCER1G,CCL8,MPP1,CCL2,CXCL2,CXCL3,LGALS3,ADGRE2,CXCL5,XCL2,CMKLR1,CSF3R,CD300A,CCL23,CXCL1,TRPV4,MOSPD2,ITGB2,BST1
GO:BP	cellular response to lipopolysaccharide	GO:0071222	2.0909994724990492e-10	9.67964607674272	202	920	40	18123	CXCL8,ANKRD1,LILRA2,HAMP,CXCL6,CCL3,CD180,LY86,CD68,IL10,CD14,LY96,CCL2,CXCL2,HAVCR2,CEBPE,CXCL3,TLR4,CMPK2,CD86,TNFSF4,CXCL5,ABCA1,SCARB1,TLR2,FCAR,KMO,ADAM9,SIRPA,LYN,CXCL1,LILRB2,HCK,SCIMP,TLR5,PTAFR,TNIP3,LITAF,CD80,SPI1
GO:BP	neutrophil chemotaxis	GO:0030593	2.365213867073092e-10	9.626129583429202	102	920	28	18123	CXCL8,CCL3L3,CCL15,CCL11,CXCL6,CCL3,C5AR1,CCL4,S100A9,C3AR1,CCL18,S100A12,CCL4L2,FCER1G,CCL8,MPP1,CCL2,CXCL2,CXCL3,LGALS3,CXCL5,XCL2,CSF3R,CCL23,CXCL1,MOSPD2,ITGB2,BST1
GO:BP	cellular response to biotic stimulus	GO:0071216	2.474589387027185e-10	9.60649685400012	241	920	44	18123	CXCL8,ANKRD1,TREM2,LILRA2,HAMP,CXCL6,CCL3,CD180,LY86,CD68,IL10,FCGR2B,CD14,LY96,CCL2,CXCL2,HAVCR2,CEBPE,CXCL3,TLR4,CMPK2,CD86,TNFSF4,CXCL5,ABCA1,SCARB1,TLR2,FCAR,KMO,ADAM9,SIRPA,LYN,CXCL1,BTK,LILRB2,HCK,SCIMP,TLR5,PTAFR,TIGAR,TNIP3,LITAF,CD80,SPI1
GO:BP	positive regulation of biological process	GO:0048518	1.0885076652314783e-9	8.963168508326136	6474	920	432	18123	IGKV1D-12,IGHV3-66,IGHM,CD5L,IGHV3-74,AGRP,SPP1,IGHV3-11,CXCL8,IGHV3-72,IGHV3-64,IGKV5-2,ANKRD1,IGKV1-33,ITLN1,IGKV1D-33,ALK,IGKV1D-39,IGLV3-19,MMP1,APOC1,IGHV3OR15-7,IGHV3-23,IGLV2-11,IGHV2-5,TREM2,IGHV3-15,IGHV3OR16-8,SLC11A1,IGHV3-20,IGKV1-12,WT1,IGHV7-81,MSR1,LILRA5,IGKV1-17,IGHV2OR16-5,IGLC2,LILRA2,IGHV3-7,IGHV2-26,HAMP,IGHV3-35,RFX4,C4B,CCL3L3,IGLV7-43,IGHV1-3,IGLV3-1,IGHV1-18,CCL15,KCNJ5,I…
GO:BP	cellular response to cytokine stimulus	GO:0071345	1.133158510635226e-9	8.94570933507998	1148	920	116	18123	CXCL8,ANKRD1,MMP1,TREM2,HAMP,CCL3L3,CCL15,CCL11,NLRP12,MMP3,CXCL6,PTPRN,IGHE,CCL3,TNFSF18,IGHG4,RSAD2,CCL4,CCRL2,DFNA5,HLA-DQA1,TNFRSF17,IL10,IGHG1,PPARG,CCL18,CCR1,ASAH1,HLA-DRB1,HGF,CCL4L2,FCGR1B,FPR1,FCER1G,CCL8,RAB20,CCL2,NRP2,CXCL2,IFIT1,TEX14,TNFRSF9,FCGR1A,MX1,ISG15,CXCL3,TLR4,TNFSF9,IFIT2,CD86,TNFSF4,HLA-DRB5,ST18,CXCL5,OAS1,ABCA1,HMOX1,IFI6,OAS3,LAPTM5,B3GNT2,TLR2,AIF1,FCAR,KMO,EBI3,XCL2…
GO:BP	monocyte chemotaxis	GO:0002548	1.9007079887550846e-9	8.721084599922351	67	920	22	18123	CCL3L3,CCL15,CCL11,LGMN,CCL3,TNFSF18,CCL4,CCL18,PLA2G7,CCR1,S100A12,CCL4L2,CCL8,CCL2,FPR2,PTPRO,LGALS3,AIF1,XCL2,LYN,CCL23,MOSPD2
GO:BP	response to molecule of bacterial origin	GO:0002237	2.1819140091144335e-9	8.661162369285252	362	920	54	18123	CXCL8,ANKRD1,TREM2,SLC11A1,LILRA2,HAMP,C4B,CXCL6,CCL3,CD180,C5AR1,LY86,CD68,S100A9,ACP5,IL10,FCGR2B,CD14,LY96,CCL2,CXCL2,HAVCR2,SNCA,CEBPE,CXCL3,TLR4,CMPK2,CD86,TNFSF4,CXCL5,ABCA1,SCARB1,TLR2,FCAR,MPO,KMO,ADAM9,IL18BP,SIRPA,LYN,CXCL1,LILRB2,IRF5,HCK,SCIMP,DUSP10,TLR5,PTAFR,TNIP3,GGT1,IFNAR1,LITAF,CD80,SPI1
GO:BP	cytokine-mediated signaling pathway	GO:0019221	3.758011641807492e-9	8.42504187884834	824	920	91	18123	CXCL8,MMP1,TREM2,CCL3L3,CCL15,CCL11,MMP3,CXCL6,PTPRN,IGHE,CCL3,TNFSF18,IGHG4,RSAD2,CCL4,CCRL2,HLA-DQA1,TNFRSF17,IL10,IGHG1,PPARG,CCL18,CCR1,HLA-DRB1,HGF,CCL4L2,FCGR1B,FPR1,FCER1G,CCL8,CCL2,CXCL2,IFIT1,TNFRSF9,FCGR1A,MX1,ISG15,CXCL3,TNFSF9,IFIT2,CD86,TNFSF4,HLA-DRB5,ST18,CXCL5,OAS1,HMOX1,IFI6,OAS3,LAPTM5,EBI3,XCL2,ITGAX,CMKLR1,LILRB4,IL18BP,IFI30,CSF3R,CCL23,CXCL1,CD300LF,IFIT3,SOCS6,OAS2,LILRB2,G…
GO:BP	cellular response to chemical stimulus	GO:0070887	3.876137541641801e-9	8.411600820755366	3443	920	260	18123	AGRP,SPP1,CXCL8,ANKRD1,ALK,MMP1,TREM2,WT1,MSR1,LILRA2,HAMP,CCL3L3,CCL15,CCL11,AZU1,NLRP12,MMP3,LGMN,APOE,CXCL6,PTPRN,IGHE,CCL3,WNT2,TNFSF18,IGHG4,CD180,HTR2B,GDF15,APOBEC3A,RSAD2,C5AR1,LY86,ATP6V0D2,CCL4,CTSL,CD68,RGS4,CCRL2,DFNA5,HLA-DQA1,S100A9,C3AR1,TNFRSF17,ANGPT4,IL10,IGHG1,PPARG,CCL18,B3GAT1,MZB1,PLA2G7,FOLR2,CCR1,SLC1A3,ASAH1,FCGR2B,HLA-DRB1,HGF,ADCYAP1,CTSB,SULF1,S100A12,DDTL,DERL3,CCL4L2…
GO:BP	neutrophil migration	GO:1990266	4.673640897864322e-9	8.330344659951345	122	920	29	18123	CXCL8,CCL3L3,CCL15,CCL11,CXCL6,CCL3,C5AR1,CCL4,S100A9,C3AR1,CCL18,CD177,S100A12,CCL4L2,FCER1G,CCL8,MPP1,CCL2,CXCL2,CXCL3,LGALS3,CXCL5,XCL2,CSF3R,CCL23,CXCL1,MOSPD2,ITGB2,BST1
GO:BP	movement of cell or subcellular component	GO:0006928	6.343150407277015e-9	8.197694990592762	2319	920	191	18123	IGKV1D-12,IGHM,IGHV3-11,CXCL8,IGKV5-2,IGKV1-33,TMIGD3,IGKV1D-33,IGKV1D-39,IGLV3-19,MMP1,IGHV3-23,IGLV2-11,IGHV2-5,OLR1,TREM2,IGKV1-12,IGKV1-17,IGLC2,IGHV3-7,CCL3L3,IGLV7-43,IGLV3-1,CCL15,KCNJ5,CCL11,IGKV1-39,IGLV3-21,IGLV1-44,IGLV1-47,AZU1,NLRP12,IGKV1-16,IGHV4-39,LGMN,APOE,IGLC3,JCHAIN,IGKV3-15,IGHV3-30,CXCL6,IGKV1-5,IGKV1D-16,IGLV2-14,MIXL1,IGKV3D-20,IGKV2D-30,IGKV3-11,CCL3,TNFSF18,HTR2B,IGKV4-…
GO:BP	response to lipopolysaccharide	GO:0032496	6.843965022309114e-9	8.16469221868923	339	920	51	18123	CXCL8,ANKRD1,TREM2,SLC11A1,LILRA2,HAMP,CXCL6,CCL3,CD180,C5AR1,LY86,CD68,S100A9,ACP5,IL10,CD14,LY96,CCL2,CXCL2,HAVCR2,SNCA,CEBPE,CXCL3,TLR4,CMPK2,CD86,TNFSF4,CXCL5,ABCA1,SCARB1,TLR2,FCAR,MPO,KMO,ADAM9,IL18BP,SIRPA,LYN,CXCL1,LILRB2,HCK,SCIMP,DUSP10,TLR5,PTAFR,TNIP3,GGT1,IFNAR1,LITAF,CD80,SPI1
GO:BP	negative regulation of cell activation	GO:0050866	9.050494123292622e-9	8.04332770928527	216	920	39	18123	APOE,TNFSF18,MERTK,GPNMB,VSIG4,IL10,FCGR2B,HLA-DRB1,TYROBP,CD84,HAVCR2,CR1,HFE,MILR1,LGALS9C,CD86,TNFSF4,LGALS3,LAG3,HMOX1,LAPTM5,TIGIT,GRN,LILRB4,SAMSN1,CD300A,LYN,FGR,CD300LF,SOCS6,BTK,LILRB2,CYGB,SERPINE2,CD80,SPI1,UBASH3B,DTX1,LOXL3
GO:BP	response to interferon-gamma	GO:0034341	1.1179234637783136e-8	7.951587928467973	198	920	37	18123	SLC11A1,CCL3L3,CCL15,CCL11,CCL3,CCL4,HLA-DQA1,PPARG,CCL18,HLA-DRB1,CCL4L2,FCGR1B,CXCL16,CCL8,RAB20,CCL2,FCGR1A,SNCA,TLR4,HLA-DRB5,OAS1,OAS3,TLR2,AIF1,FCAR,XCL2,IFI30,SIRPA,DAPK1,CCL23,OAS2,IRF5,KYNU,HCK,IFNGR2,IFNGR1,PTAFR
GO:BP	cytokine production	GO:0001816	2.766357539038796e-8	7.558091690026872	854	920	91	18123	TREM2,SLC11A1,LILRA5,LILRA2,AZU1,NLRP12,CXCL6,CCL3,HTR2B,FFAR1,RSAD2,MERTK,GPNMB,C5AR1,VSIG4,ACP5,PLD3,C3AR1,IL10,FCGR2B,HLA-DRB1,TYROBP,HGF,ADCYAP1,SULF1,TLR7,DDTL,HPSE,NLRC4,FCER1G,CD14,LY96,CD84,HAVCR2,ISG15,CR1,TLR4,HFE,LPL,LGALS9C,CD86,TNFSF4,LAG3,LACC1,CD83,OAS1,HMOX1,OAS3,LAPTM5,TLR2,AIF1,TIGIT,POU2AF1,EBI3,CMKLR1,LILRB4,JPH4,NFAM1,SIRPA,LYN,FGR,FFAR2,BTK,OAS2,HERC5,ARRB2,SCAMP5,CYBB,SRGN,…
GO:BP	regulation of cytokine production	GO:0001817	4.2239755305997386e-8	7.374278606325639	847	920	90	18123	TREM2,SLC11A1,LILRA5,LILRA2,AZU1,NLRP12,CXCL6,CCL3,HTR2B,FFAR1,RSAD2,MERTK,GPNMB,C5AR1,VSIG4,ACP5,PLD3,C3AR1,IL10,FCGR2B,HLA-DRB1,TYROBP,HGF,ADCYAP1,SULF1,TLR7,DDTL,HPSE,NLRC4,FCER1G,CD14,LY96,CD84,HAVCR2,ISG15,CR1,TLR4,HFE,LPL,LGALS9C,CD86,TNFSF4,LAG3,LACC1,CD83,OAS1,HMOX1,OAS3,LAPTM5,TLR2,AIF1,TIGIT,POU2AF1,EBI3,CMKLR1,LILRB4,JPH4,NFAM1,SIRPA,LYN,FGR,FFAR2,BTK,OAS2,HERC5,ARRB2,SCAMP5,CYBB,SRGN,…
GO:BP	negative regulation of response to stimulus	GO:0048585	7.704022749280166e-8	7.113282443449428	1938	920	163	18123	IGKV1D-12,SPP1,IGHV3-11,CXCL8,IGKV5-2,IGKV1-33,IGKV1D-33,IGKV1D-39,IGLV3-19,IGHV3-23,IGLV2-11,IGHV2-5,IGKV1-12,IGKV1-17,IGLC2,LILRA2,IGHV3-7,HAMP,RFX4,IGLV7-43,IGLV3-1,IGKV1-39,IGLV3-21,IGLV1-44,IGLV1-47,NLRP12,IGHG2,IGKV1-16,IGHV4-39,LGMN,APOE,IGLC3,IGKV3-15,IGHV3-30,IGKV1-5,IGKV1D-16,IGLV2-14,IGKV3D-20,IGKV2D-30,NECAB2,IGKV3-11,TNFSF18,IGHG4,HTR2B,IGKV4-1,IGHV4-59,GDF15,IGHV3-48,FCGR3A,IGHV3-53…
GO:BP	complement activation, classical pathway	GO:0006958	1.4156907122279302e-70	69.84903161715783	140	920	85	18123	IGKV1D-12,IGHV3-66,IGHM,IGHV3-74,IGHV3-11,IGHV3-72,IGHV3-64,IGKV5-2,IGKV1-33,IGKV1D-33,IGKV1D-39,IGLV3-19,IGHV3OR15-7,IGHV3-23,IGLV2-11,IGHV2-5,IGHV3-15,IGHV3OR16-8,IGHV3-20,IGKV1-12,IGHV7-81,IGKV1-17,IGHV2OR16-5,IGLC2,IGHV3-7,IGHV2-26,IGHV3-35,C4B,IGLV7-43,IGHV1-3,IGLV3-1,IGHV1-18,IGHV3OR16-12,IGKV1-39,IGLV3-21,IGLV1-44,IGLV1-47,IGHG2,IGKV1-16,IGHV4-39,IGLC3,IGKV3-15,IGHV3-30,IGKV1-5,IGKV1D-16,I…
GO:BP	leukocyte activation	GO:0045321	8.994046464173983e-68	67.04604487315208	1341	920	238	18123	IGHV3-66,IGHM,IGHV3-74,IGHV3-11,CXCL8,IGHV3-72,IGHV3-64,IGHV3OR15-7,IGHV3-23,IGHV2-5,OLR1,TREM2,IGHV3-15,IGHV3OR16-8,SLC11A1,IGHV3-20,IGHV7-81,IGHV2OR16-5,IGLC2,LILRA2,IGHV3-7,IGHV2-26,HAMP,IGHV3-35,IGHV1-3,IGHV1-18,IGHV3OR16-12,AZU1,IGHG2,IGHV4-39,IGLC3,IGHV3-30,CXCL6,IGHV3-73,FTL,IGHE,SIRPB1,CCL3,TNFSF18,IGHG4,CD180,CTSD,IGHV4-59,FUCA1,IGHV3-48,IGHV1-24,IGHV3-53,IGHV4-34,RSAD2,MERTK,IGHV4-28,GP…
GO:BP	humoral immune response mediated by circulating immunoglobulin	GO:0002455	2.2573367365607625e-67	66.6464036505271	153	920	86	18123	IGKV1D-12,IGHV3-66,IGHM,IGHV3-74,IGHV3-11,IGHV3-72,IGHV3-64,IGKV5-2,IGKV1-33,IGKV1D-33,IGKV1D-39,IGLV3-19,IGHV3OR15-7,IGHV3-23,IGLV2-11,IGHV2-5,IGHV3-15,IGHV3OR16-8,IGHV3-20,IGKV1-12,IGHV7-81,IGKV1-17,IGHV2OR16-5,IGLC2,IGHV3-7,IGHV2-26,IGHV3-35,C4B,IGLV7-43,IGHV1-3,IGLV3-1,IGHV1-18,IGHV3OR16-12,IGKV1-39,IGLV3-21,IGLV1-44,IGLV1-47,IGHG2,IGKV1-16,IGHV4-39,IGLC3,IGKV3-15,IGHV3-30,IGKV1-5,IGKV1D-16,I…
GO:BP	adaptive immune response	GO:0002250	2.5259417760231598e-67	66.5975766643283	715	920	172	18123	IGKV1D-12,IGHV3-66,IGHM,IGHV3-74,IGLV7-46,IGKV1-8,IGLV4-60,IGHV3-11,IGLV8-61,IGHV3-72,IGHV3-64,IGKV5-2,IGKV2D-29,IGLV10-54,IGKV1-33,IGLV5-48,IGKV6D-21,IGKV1D-33,IGKV1D-39,IGLV3-19,IGHV3OR15-7,IGHV3-23,IGLV2-18,IGLV2-11,IGHV2-5,IGHV3-15,IGLV4-69,IGHV3OR16-8,SLC11A1,IGHV3-20,IGKV1-12,IGKV1-6,IGHV7-81,IGLV3-16,IGKV1-17,IGKV3D-11,IGHV2OR16-5,IGLC2,IGHV3-7,IGHV2-26,IGHV3-35,C4B,IGLV7-43,IGHV1-3,IGLV3-…
GO:BP	complement activation	GO:0006956	1.8146449044717303e-66	65.74120834644948	178	920	91	18123	IGKV1D-12,IGHV3-66,IGHM,CD5L,IGHV3-74,IGHV3-11,IGHV3-72,IGHV3-64,IGKV5-2,IGKV1-33,IGKV1D-33,IGKV1D-39,IGLV3-19,IGHV3OR15-7,IGHV3-23,IGLV2-11,IGHV2-5,IGHV3-15,IGHV3OR16-8,IGHV3-20,IGKV1-12,IGHV7-81,IGKV1-17,IGHV2OR16-5,IGLC2,IGHV3-7,IGHV2-26,IGHV3-35,C4B,IGLV7-43,IGHV1-3,IGLV3-1,IGHV1-18,IGHV3OR16-12,IGKV1-39,IGLV3-21,IGLV1-44,IGLV1-47,IGHG2,IGKV1-16,IGHV4-39,IGLC3,IGKV3-15,IGHV3-30,IGKV1-5,IGKV1D…
GO:BP	phagocytosis, recognition	GO:0006910	9.172263256639859e-66	65.03752348891099	133	920	80	18123	IGKV1D-12,IGHV3-66,IGHM,IGHV3-74,IGHV3-11,IGHV3-72,IGHV3-64,IGKV5-2,IGKV1-33,IGKV1D-33,IGKV1D-39,IGLV3-19,IGHV3OR15-7,IGHV3-23,IGLV2-11,IGHV2-5,IGHV3-15,IGHV3OR16-8,IGHV3-20,IGKV1-12,IGHV7-81,IGKV1-17,IGHV2OR16-5,IGLC2,IGHV3-7,IGHV2-26,IGHV3-35,C4B,IGLV7-43,IGHV1-3,IGLV3-1,IGHV1-18,IGHV3OR16-12,IGKV1-39,IGLV3-21,IGLV1-44,IGLV1-47,IGHG2,IGKV1-16,IGHV4-39,IGLC3,IGKV3-15,IGHV3-30,IGKV1-5,IGKV1D-16,I…
GO:BP	cell activation	GO:0001775	1.764967641817396e-65	64.75326325237756	1507	920	250	18123	IGHV3-66,IGHM,IGHV3-74,IGHV3-11,CXCL8,IGHV3-72,IGHV3-64,IGHV3OR15-7,IGHV3-23,IGHV2-5,OLR1,TREM2,IGHV3-15,IGHV3OR16-8,SLC11A1,IGHV3-20,IGHV7-81,LILRA5,IGHV2OR16-5,IGLC2,LILRA2,IGHV3-7,IGHV2-26,HAMP,IGHV3-35,IGHV1-3,IGHV1-18,IGHV3OR16-12,AZU1,IGHG2,IGHV4-39,APOE,IGLC3,IGHV3-30,CXCL6,IGHV3-73,FTL,IGHE,SIRPB1,CCL3,TNFSF18,IGHG4,CD180,CTSD,IGHV4-59,FUCA1,IGHV3-48,IGHV1-24,IGHV3-53,IGHV4-34,RSAD2,MERTK…
GO:BP	phagocytosis	GO:0006909	2.055259993953305e-62	61.6871332313076	388	920	124	18123	IGKV1D-12,IGHV3-66,IGHM,IGHV3-74,IGHV3-11,IGHV3-72,IGHV3-64,IGKV5-2,IGKV1-33,IGKV1D-33,IGKV1D-39,IGLV3-19,IGHV3OR15-7,IGHV3-23,IGLV2-11,IGHV2-5,TREM2,IGHV3-15,IGHV3OR16-8,SLC11A1,IGHV3-20,IGKV1-12,IGHV7-81,MSR1,IGKV1-17,IGHV2OR16-5,IGLC2,IGHV3-7,IGHV2-26,IGHV3-35,C4B,IGLV7-43,IGHV1-3,IGLV3-1,IGHV1-18,IGHV3OR16-12,IGKV1-39,IGLV3-21,IGLV1-44,IGLV1-47,AZU1,IGHG2,IGKV1-16,IGHV4-39,IGLC3,IGKV3-15,IGHV…
GO:BP	negative regulation of leukocyte activation	GO:0002695	1.0188210447893119e-7	6.991902092819656	193	920	35	18123	TNFSF18,MERTK,GPNMB,VSIG4,IL10,FCGR2B,HLA-DRB1,TYROBP,CD84,HAVCR2,CR1,HFE,MILR1,LGALS9C,CD86,TNFSF4,LGALS3,LAG3,HMOX1,LAPTM5,TIGIT,GRN,LILRB4,SAMSN1,CD300A,LYN,FGR,CD300LF,SOCS6,BTK,LILRB2,CD80,SPI1,DTX1,LOXL3
GO:BP	positive regulation of cytokine production	GO:0001819	1.3125091768538434e-7	6.881897651393966	498	920	62	18123	TREM2,SLC11A1,LILRA5,LILRA2,AZU1,NLRP12,CCL3,HTR2B,RSAD2,C5AR1,C3AR1,IL10,TYROBP,HGF,ADCYAP1,SULF1,TLR7,DDTL,HPSE,NLRC4,FCER1G,CD14,LY96,HAVCR2,ISG15,TLR4,LPL,CD86,TNFSF4,LACC1,CD83,OAS1,HMOX1,OAS3,LAPTM5,TLR2,AIF1,TIGIT,POU2AF1,EBI3,NFAM1,FGR,FFAR2,OAS2,SCAMP5,CYBB,TRPV4,LILRB2,IRF5,SCIMP,PTPRJ,IFNGR1,EPHB2,RNF135,CD160,TLR5,PTAFR,ATP6AP2,P2RX7,CYP1B1,CD80,CYBA
GO:BP	cellular response to interferon-gamma	GO:0071346	1.705486870073834e-7	6.768151619719751	177	920	33	18123	CCL3L3,CCL15,CCL11,CCL3,CCL4,HLA-DQA1,PPARG,CCL18,HLA-DRB1,CCL4L2,FCGR1B,CCL8,RAB20,CCL2,FCGR1A,TLR4,HLA-DRB5,OAS1,OAS3,TLR2,AIF1,FCAR,XCL2,IFI30,SIRPA,DAPK1,CCL23,OAS2,IRF5,HCK,IFNGR2,IFNGR1,PTAFR
GO:BP	positive regulation of immune effector process	GO:0002699	2.0375002361310356e-7	6.690902332256501	228	920	38	18123	RSAD2,IL10,MZB1,CD177,HLA-DRB1,TYROBP,CD84,CR1,TLR4,CD86,TNFSF4,LAG3,LACC1,ADGRE2,HMOX1,LAPTM5,C12ORF4,HLA-DMB,CD300A,LYN,FGR,FFAR2,TFRC,BTK,DNAJB9,SH2D1B,SCIMP,MR1,PTPRJ,EPHB2,CD160,LAMP1,PTAFR,STX7,ITGB2,CD80,SPI1,TNFSF13
GO:BP	membrane lipid catabolic process	GO:0046466	2.6699944409310696e-7	6.573489642858449	37	920	15	18123	NEU4,FUCA1,ASAH1,GM2A,GLA,SMPDL3B,ACER3,NEU1,GALC,HEXB,HEXA,NEU3,PPT1,CYP1B1,GBA
GO:BP	macrophage activation	GO:0042116	3.575982136421043e-7	6.446604659359662	109	920	25	18123	TREM2,SLC11A1,HAMP,AZU1,CCL3,C5AR1,VSIG4,IL10,FCGR2B,TYROBP,HAVCR2,SNCA,TLR4,FPR2,GPR137B,C1QA,TLR2,AIF1,GRN,NAMPT,SUCNR1,IFNGR2,DYSF,IFNGR1,ITGB2
GO:BP	cellular cation homeostasis	GO:0030003	3.623910775671087e-7	6.440822503630633	678	920	75	18123	SLC11A1,HAMP,CCL15,CCL11,APOE,FTL,CCL3,HTR2B,FFAR1,C5AR1,TRPM8,ATP6V0D2,CCRL2,S100A9,NTSR1,C3AR1,CCR1,SLC1A3,ADCYAP1,FPR1,CCL8,RAB20,CA2,GRM1,SNCA,FPR3,CALM3,HFE,ATP1B1,JSRP1,MCOLN1,FPR2,LACC1,FTH1,P2RX4,HMOX1,SLC46A1,KCNMA1,DMXL2,GRN,CMKLR1,JPH4,TRPM2,ATP6V1C1,ATP13A3,CAPN3,CLN6,HEXB,LYN,CCL23,TFRC,RMDN3,HVCN1,ATP6V0A1,ATP6V1B2,TRPV4,ATP6V0D1,RAB39A,GSTO1,CYB561A3,ATP6V1F,HERPUD1,DISC1,PPT1,TRPV…
GO:BP	regulation of leukocyte mediated immunity	GO:0002703	3.7260450392493644e-7	6.428751899794245	212	920	36	18123	CXCL6,RSAD2,IL10,CD177,FCGR2B,HLA-DRB1,TYROBP,PRAM1,CD84,HAVCR2,CR1,TLR4,HFE,TNFSF4,LAG3,ADGRE2,HMOX1,LILRB4,C12ORF4,CD300A,LYN,FGR,TFRC,BTK,ARRB2,SH2D1B,SCIMP,MR1,CD160,LAMP1,PTAFR,PIK3R6,STX7,ITGB2,SPI1,TNFSF13
GO:BP	cellular ion homeostasis	GO:0006873	4.073243375468451e-7	6.390059640131228	693	920	76	18123	SLC11A1,HAMP,CCL15,CCL11,APOE,FTL,CCL3,HTR2B,FFAR1,C5AR1,TRPM8,ATP6V0D2,CCRL2,S100A9,NTSR1,C3AR1,CCR1,SLC1A3,ADCYAP1,FPR1,CCL8,RAB20,CA2,GRM1,SNCA,FPR3,CALM3,HFE,ATP1B1,JSRP1,MCOLN1,TBXAS1,FPR2,LACC1,FTH1,P2RX4,HMOX1,SLC46A1,KCNMA1,DMXL2,GRN,CMKLR1,JPH4,TRPM2,ATP6V1C1,ATP13A3,CAPN3,CLN6,HEXB,LYN,CCL23,TFRC,RMDN3,HVCN1,ATP6V0A1,ATP6V1B2,TRPV4,ATP6V0D1,RAB39A,GSTO1,CYB561A3,ATP6V1F,HERPUD1,DISC1,PP…
GO:BP	glycolipid catabolic process	GO:0019377	6.1405199577402e-7	6.211794852764936	15	920	10	18123	NEU4,FUCA1,GM2A,GLA,NEU1,GALC,HEXB,HEXA,NEU3,GBA
GO:BP	defense response	GO:0006952	1.0618318782455682e-60	59.97394424043927	1956	920	281	18123	IGKV1D-12,IGHV3-66,IGHM,CD5L,IGHV3-74,SPP1,IGHV3-11,CXCL8,IGHV3-72,IGHV3-64,IGKV5-2,IGKV1-33,TMIGD3,IGKV1D-33,IGKV1D-39,IGLV3-19,IGHV3OR15-7,IGHV3-23,IGLV2-11,IGHV2-5,OLR1,TREM2,IGHV3-15,IGHV3OR16-8,SLC11A1,IGHV3-20,IGKV1-12,IGHV7-81,LILRA5,IGKV1-17,IGHV2OR16-5,IGLC2,LILRA2,IGHV3-7,IGHV2-26,HAMP,IGHV3-35,C4B,CCL3L3,IGLV7-43,IGHV1-3,IGLV3-1,IGHV1-18,CCL15,IGHV3OR16-12,CCL11,IGKV1-39,IGLV3-21,IGLV1…
GO:BP	vesicle-mediated transport	GO:0016192	1.5959984288840065e-59	58.79696754050869	2193	920	298	18123	IGKV1D-12,IGHV3-66,IGHM,CD5L,IGHV3-74,IGHV3-11,CXCL8,IGHV3-72,IGHV3-64,IGKV5-2,IGKV1-33,IGKV1D-33,IGKV1D-39,IGLV3-19,APOC1,IGHV3OR15-7,IGHV3-23,IGLV2-11,IGHV2-5,OLR1,TREM2,IGHV3-15,IGHV3OR16-8,SLC11A1,IGHV3-20,IGKV1-12,IGHV7-81,MSR1,IGKV1-17,IGHV2OR16-5,IGLC2,IGHV3-7,IGHV2-26,IGHV3-35,C4B,IGLV7-43,IGHV1-3,IGLV3-1,IGHV1-18,IGHV3OR16-12,IGKV1-39,IGLV3-21,IGLV1-44,IGLV1-47,AZU1,IGHG2,IGKV1-16,IGHV4-…
GO:BP	immunoglobulin mediated immune response	GO:0016064	4.3856964354214053e-57	56.357961432162355	221	920	92	18123	IGKV1D-12,IGHV3-66,IGHM,IGHV3-74,IGHV3-11,IGHV3-72,IGHV3-64,IGKV5-2,IGKV1-33,IGKV1D-33,IGKV1D-39,IGLV3-19,IGHV3OR15-7,IGHV3-23,IGLV2-11,IGHV2-5,IGHV3-15,IGHV3OR16-8,IGHV3-20,IGKV1-12,IGHV7-81,IGKV1-17,IGHV2OR16-5,IGLC2,IGHV3-7,IGHV2-26,IGHV3-35,C4B,IGLV7-43,IGHV1-3,IGLV3-1,IGHV1-18,IGHV3OR16-12,IGKV1-39,IGLV3-21,IGLV1-44,IGLV1-47,IGHG2,IGKV1-16,IGHV4-39,IGLC3,IGKV3-15,IGHV3-30,IGKV1-5,IGKV1D-16,I…
GO:BP	B cell mediated immunity	GO:0019724	1.8801229619353052e-56	55.72581374651095	224	920	92	18123	IGKV1D-12,IGHV3-66,IGHM,IGHV3-74,IGHV3-11,IGHV3-72,IGHV3-64,IGKV5-2,IGKV1-33,IGKV1D-33,IGKV1D-39,IGLV3-19,IGHV3OR15-7,IGHV3-23,IGLV2-11,IGHV2-5,IGHV3-15,IGHV3OR16-8,IGHV3-20,IGKV1-12,IGHV7-81,IGKV1-17,IGHV2OR16-5,IGLC2,IGHV3-7,IGHV2-26,IGHV3-35,C4B,IGLV7-43,IGHV1-3,IGLV3-1,IGHV1-18,IGHV3OR16-12,IGKV1-39,IGLV3-21,IGLV1-44,IGLV1-47,IGHG2,IGKV1-16,IGHV4-39,IGLC3,IGKV3-15,IGHV3-30,IGKV1-5,IGKV1D-16,I…
GO:BP	regulation of immune system process	GO:0002682	8.374040800372478e-55	54.07706492745082	1734	920	253	18123	IGKV1D-12,IGHV3-66,IGHM,CD5L,IGHV3-74,IGHV3-11,CXCL8,IGHV3-72,IGHV3-64,IGKV5-2,IGKV1-33,IGKV1D-33,IGKV1D-39,IGLV3-19,IGHV3OR15-7,IGHV3-23,IGLV2-11,IGHV2-5,TREM2,IGHV3-15,IGHV3OR16-8,SLC11A1,IGHV3-20,IGKV1-12,IGHV7-81,IGKV1-17,IGHV2OR16-5,IGLC2,LILRA2,IGHV3-7,IGHV2-26,HAMP,IGHV3-35,C4B,IGLV7-43,IGHV1-3,IGLV3-1,IGHV1-18,IGHV3OR16-12,IGKV1-39,IGLV3-21,IGLV1-44,IGLV1-47,IGHG2,IGKV1-16,IGHV4-39,LGMN,A…
GO:BP	regulation of immune response	GO:0050776	4.681931264392897e-54	53.32957496648604	1159	920	201	18123	IGKV1D-12,IGHV3-66,IGHM,CD5L,IGHV3-74,IGHV3-11,IGHV3-72,IGHV3-64,IGKV5-2,IGKV1-33,IGKV1D-33,IGKV1D-39,IGLV3-19,IGHV3OR15-7,IGHV3-23,IGLV2-11,IGHV2-5,TREM2,IGHV3-15,IGHV3OR16-8,SLC11A1,IGHV3-20,IGKV1-12,IGHV7-81,IGKV1-17,IGHV2OR16-5,IGLC2,LILRA2,IGHV3-7,IGHV2-26,IGHV3-35,C4B,IGLV7-43,IGHV1-3,IGLV3-1,IGHV1-18,IGHV3OR16-12,IGKV1-39,IGLV3-21,IGLV1-44,IGLV1-47,IGHG2,IGKV1-16,IGHV4-39,APOE,IGLC3,IGKV3-…
GO:BP	humoral immune response	GO:0006959	2.3734719269752125e-53	52.62461590067697	383	920	114	18123	IGKV1D-12,IGHV3-66,IGHM,CD5L,IGHV3-74,IGHV3-11,CXCL8,IGHV3-72,IGHV3-64,IGKV5-2,IGKV1-33,ITLN1,IGKV1D-33,IGKV1D-39,IGLV3-19,IGHV3OR15-7,IGHV3-23,IGLV2-11,IGHV2-5,TREM2,IGHV3-15,IGHV3OR16-8,SLC11A1,IGHV3-20,IGKV1-12,IGHV7-81,IGKV1-17,IGHV2OR16-5,IGLC2,IGHV3-7,IGHV2-26,IGHV3-35,C4B,IGLV7-43,IGHV1-3,IGLV3-1,IGHV1-18,IGHV3OR16-12,IGKV1-39,IGLV3-21,IGLV1-44,IGLV1-47,AZU1,IGHG2,IGKV1-16,IGHV4-39,IGLC3,J…
GO:BP	positive regulation of immune system process	GO:0002684	1.9434982409051307e-52	51.711415848120204	1079	920	191	18123	IGKV1D-12,IGHV3-66,IGHM,CD5L,IGHV3-74,IGHV3-11,CXCL8,IGHV3-72,IGHV3-64,IGKV5-2,IGKV1-33,IGKV1D-33,IGKV1D-39,IGLV3-19,IGHV3OR15-7,IGHV3-23,IGLV2-11,IGHV2-5,TREM2,IGHV3-15,IGHV3OR16-8,SLC11A1,IGHV3-20,IGKV1-12,IGHV7-81,IGKV1-17,IGHV2OR16-5,IGLC2,LILRA2,IGHV3-7,IGHV2-26,HAMP,IGHV3-35,C4B,IGLV7-43,IGHV1-3,IGLV3-1,IGHV1-18,IGHV3OR16-12,IGKV1-39,IGLV3-21,IGLV1-44,IGLV1-47,IGHG2,IGKV1-16,IGHV4-39,LGMN,I…
GO:BP	adaptive immune response based on somatic recombination of immune receptors built from immunoglobulin superfamily domains	GO:0002460	8.11616317519847e-52	51.09064923007439	366	920	110	18123	IGKV1D-12,IGHV3-66,IGHM,IGHV3-74,IGHV3-11,IGHV3-72,IGHV3-64,IGKV5-2,IGKV1-33,IGKV1D-33,IGKV1D-39,IGLV3-19,IGHV3OR15-7,IGHV3-23,IGLV2-11,IGHV2-5,IGHV3-15,IGHV3OR16-8,SLC11A1,IGHV3-20,IGKV1-12,IGHV7-81,IGKV1-17,IGHV2OR16-5,IGLC2,IGHV3-7,IGHV2-26,IGHV3-35,C4B,IGLV7-43,IGHV1-3,IGLV3-1,IGHV1-18,IGHV3OR16-12,IGKV1-39,IGLV3-21,IGLV1-44,IGLV1-47,IGHG2,IGKV1-16,IGHV4-39,IGLC3,IGKV3-15,IGHV3-30,IGKV1-5,IGK…
GO:BP	lymphocyte mediated immunity	GO:0002449	1.1303748141119507e-51	50.946777527569665	360	920	109	18123	IGKV1D-12,IGHV3-66,IGHM,IGHV3-74,IGHV3-11,IGHV3-72,IGHV3-64,IGKV5-2,IGKV1-33,IGKV1D-33,IGKV1D-39,IGLV3-19,IGHV3OR15-7,IGHV3-23,IGLV2-11,IGHV2-5,IGHV3-15,IGHV3OR16-8,IGHV3-20,IGKV1-12,IGHV7-81,IGKV1-17,IGHV2OR16-5,IGLC2,IGHV3-7,IGHV2-26,IGHV3-35,C4B,IGLV7-43,IGHV1-3,IGLV3-1,IGHV1-18,IGHV3OR16-12,IGKV1-39,IGLV3-21,IGLV1-44,IGLV1-47,IGHG2,IGKV1-16,IGHV4-39,IGLC3,IGKV3-15,IGHV3-30,IGKV1-5,IGKV1D-16,I…
GO:BP	chemotaxis	GO:0006935	0.000001065025961336661	5.972639805626338	654	920	72	18123	CXCL8,TREM2,CCL3L3,CCL15,CCL11,AZU1,LGMN,CXCL6,CCL3,TNFSF18,GPNMB,C5AR1,CCL4,CCRL2,S100A9,C3AR1,IL10,CCL18,PLA2G7,CCR1,HGF,S100A12,DDTL,CCL4L2,FPR1,FCER1G,CXCL16,CCL8,MPP1,CCL2,NRP2,CXCL2,PLAUR,ANOS1,FPR3,CXCL3,FPR2,PTPRO,LGALS3,ADGRE2,CXCL5,P2RX4,B3GNT2,PLXNC1,AIF1,XCL2,CMKLR1,TRPM2,SUCNR1,CSF3R,LYN,FFAR2,CYFIP1,CCL23,CXCL1,ISL2,ARRB2,TRPV4,PLAU,GRB2,DOCK4,ADAM10,NTRK1,RIN3,MOSPD2,PTPRJ,EPHB2,ET…
GO:BP	taxis	GO:0042330	0.0000013047724825016348	5.884465211090799	657	920	72	18123	CXCL8,TREM2,CCL3L3,CCL15,CCL11,AZU1,LGMN,CXCL6,CCL3,TNFSF18,GPNMB,C5AR1,CCL4,CCRL2,S100A9,C3AR1,IL10,CCL18,PLA2G7,CCR1,HGF,S100A12,DDTL,CCL4L2,FPR1,FCER1G,CXCL16,CCL8,MPP1,CCL2,NRP2,CXCL2,PLAUR,ANOS1,FPR3,CXCL3,FPR2,PTPRO,LGALS3,ADGRE2,CXCL5,P2RX4,B3GNT2,PLXNC1,AIF1,XCL2,CMKLR1,TRPM2,SUCNR1,CSF3R,LYN,FFAR2,CYFIP1,CCL23,CXCL1,ISL2,ARRB2,TRPV4,PLAU,GRB2,DOCK4,ADAM10,NTRK1,RIN3,MOSPD2,PTPRJ,EPHB2,ET…
GO:BP	ceramide catabolic process	GO:0046514	0.0000014271855675029007	5.845519554773966	20	920	11	18123	NEU4,ASAH1,GM2A,GLA,ACER3,NEU1,GALC,HEXB,HEXA,NEU3,GBA
GO:BP	cellular response to organic substance	GO:0071310	0.0000016176723770950276	5.791109430330104	2821	920	212	18123	AGRP,SPP1,CXCL8,ANKRD1,ALK,MMP1,TREM2,WT1,MSR1,LILRA2,HAMP,CCL3L3,CCL15,CCL11,NLRP12,MMP3,LGMN,CXCL6,PTPRN,IGHE,CCL3,WNT2,TNFSF18,IGHG4,CD180,HTR2B,GDF15,RSAD2,LY86,ATP6V0D2,CCL4,CTSL,CD68,RGS4,CCRL2,DFNA5,HLA-DQA1,TNFRSF17,IL10,IGHG1,PPARG,CCL18,MZB1,FOLR2,CCR1,SLC1A3,ASAH1,FCGR2B,HLA-DRB1,HGF,ADCYAP1,CTSB,SULF1,DERL3,CCL4L2,AKR1B1,FCGR1B,AQP9,FPR1,FCER1G,CD14,RRAGD,CCL8,RAB20,LY96,CCL2,NRP2,CXC…
GO:BP	mononuclear cell migration	GO:0071674	0.0000018001845846931005	5.744682961561337	193	920	33	18123	CCL3L3,CCL15,CCL11,NLRP12,LGMN,CCL3,TNFSF18,C5AR1,CCL4,C3AR1,CCL18,PLA2G7,CCR1,S100A12,CCL4L2,CXCL16,CCL8,CCL2,FPR2,PTPRO,LGALS3,AIF1,XCL2,CMKLR1,TRPM2,SIRPA,LYN,CCL23,TRPV4,ADAM10,MOSPD2,GBA,SPI1
GO:BP	regulation of phagocytosis	GO:0050764	0.0000018255865610324068	5.738597569952017	100	920	23	18123	TREM2,SLC11A1,C4B,AZU1,SIRPB1,MERTK,PPARG,FCGR2B,FCER1G,CCL2,FPR2,SCARB1,C2,TLR2,SIRPA,CD300A,FGR,CD300LF,C4A,HCK,PTPRJ,DYSF,CYBA
GO:BP	response to organic substance	GO:0010033	0.000001937508599882474	5.712756361145154	3457	920	249	18123	AGRP,SPP1,CXCL8,ANKRD1,ALK,MMP1,TREM2,SLC11A1,MMP13,WT1,MSR1,LILRA2,HAMP,C4B,CCL3L3,CCL15,CCL11,NLRP12,MMP3,LGMN,APOE,CXCL6,FABP3,PTPRN,IGHE,CCL3,WNT2,TNFSF18,IGHG4,CD180,HTR2B,GDF15,FFAR1,RSAD2,C5AR1,LY86,ATP6V0D2,CCL4,CTSL,CD68,RGS4,CCRL2,DFNA5,HLA-DQA1,S100A9,ACP5,NTSR1,TNFRSF17,IL10,IGHG1,SLC6A3,PPARG,CCL18,MZB1,SCD,FOLR2,CCR1,SLC1A3,ASAH1,AMPD1,FCGR2B,HLA-DRB1,HGF,ADCYAP1,CTSB,SULF1,DERL3,CC…
GO:BP	establishment of localization in cell	GO:0051649	0.000002034849612082355	5.691467682289485	2778	920	209	18123	OLR1,SLC11A1,KCNJ5,AZU1,APOE,FTL,FABP3,PTPRN,SIRPB1,CCL3,CTSD,HTR2B,FUCA1,C5AR1,MCEMP1,CD68,SIGLEC9,S100A9,NTSR1,CSTB,C3AR1,SLC6A3,CD177,CTSZ,ASAH1,FCGR2B,HLA-DRB1,TYROBP,HGF,CTSB,S100A12,DERL3,HPSE,FPR1,PSAP,FCER1G,RPH3A,CD14,PRAM1,FCHO2,RAB20,OSCAR,SIGLEC14,AKAP5,FCGR2A,CD84,PLAUR,BMF,SLC6A12,SNCA,MX1,LHFPL2,CALM3,GM2A,CR1,SIGLEC5,SDCBP,LAIR1,HFE,RAP2B,MILR1,LILRB3,GLA,ATP1B1,KCNE3,JSRP1,MCOLN1…
GO:BP	glycosphingolipid catabolic process	GO:0046479	0.0000030512668332072564	5.515519811655424	13	920	9	18123	NEU4,GM2A,GLA,NEU1,GALC,HEXB,HEXA,NEU3,GBA
GO:BP	chemokine-mediated signaling pathway	GO:0070098	0.000003881087429669258	5.411046573751809	87	920	21	18123	CXCL8,TREM2,CCL3L3,CCL15,CCL11,CXCL6,CCL3,CCL4,CCRL2,CCL18,CCR1,CCL4L2,CCL8,CCL2,CXCL2,CXCL3,CXCL5,XCL2,CMKLR1,CCL23,CXCL1
GO:BP	sphingolipid catabolic process	GO:0030149	0.000004597016135371136	5.337523971888074	32	920	13	18123	NEU4,ASAH1,GM2A,GLA,SMPDL3B,ACER3,NEU1,GALC,HEXB,HEXA,NEU3,PPT1,GBA
GO:BP	regulation of vesicle-mediated transport	GO:0060627	0.000004742723314118755	5.323972210928242	544	920	62	18123	APOC1,TREM2,SLC11A1,C4B,AZU1,APOE,NECAB2,SIRPB1,MERTK,PPARG,APOC2,CD177,FCGR2B,FCER1G,CD14,PRAM1,CCL2,AKAP5,CD84,SNCA,CD22,CALM3,SDCBP,HFE,FPR2,LGALS3,ADGRE2,HMOX1,SCARB1,C2,TLR2,C12ORF4,SIRPA,CD300A,LYN,FGR,ZFYVE16,DOC2A,CD63,CD300LF,LRPAP1,ARRB2,BMP2K,SCAMP5,C4A,APBA1,SYT17,HCK,NEU3,RIN3,PTPRJ,PPT1,DYSF,CD160,LAMP1,PTAFR,ATP6AP1,DAB2,P2RX1,ITGB2,SPI1,CYBA
GO:BP	negative regulation of lymphocyte activation	GO:0051250	0.000004789321715339275	5.319725988911919	160	920	29	18123	TNFSF18,MERTK,GPNMB,VSIG4,IL10,FCGR2B,HLA-DRB1,TYROBP,HAVCR2,CR1,HFE,LGALS9C,CD86,TNFSF4,LGALS3,LAG3,LAPTM5,TIGIT,LILRB4,SAMSN1,CD300A,LYN,FGR,SOCS6,BTK,LILRB2,CD80,DTX1,LOXL3
GO:BP	pH reduction	GO:0045851	0.0000075021873815348875	5.124812092711248	59	920	17	18123	SLC11A1,ATP6V0D2,RAB20,CA2,DMXL2,GRN,ATP6V1C1,CLN6,ATP6V0A1,ATP6V1B2,ATP6V0D1,RAB39A,ATP6V1F,PPT1,ATP6AP2,ATP6AP1,ATP6V0E1
GO:BP	regulation of leukocyte degranulation	GO:0043300	0.000009490623192436599	5.022705269116413	46	920	15	18123	CD177,FCGR2B,PRAM1,CD84,ADGRE2,HMOX1,C12ORF4,CD300A,LYN,FGR,CD160,LAMP1,PTAFR,ITGB2,SPI1
GO:BP	regulation of immune effector process	GO:0002697	7.77794232374774e-47	46.1091352816271	421	920	112	18123	IGKV1D-12,CD5L,IGHV3-11,IGKV5-2,IGKV1-33,IGKV1D-33,IGKV1D-39,IGLV3-19,IGHV3-23,IGLV2-11,IGHV2-5,IGKV1-12,IGKV1-17,IGLC2,IGHV3-7,C4B,IGLV7-43,IGLV3-1,IGKV1-39,IGLV3-21,IGLV1-44,IGLV1-47,IGHG2,IGKV1-16,IGHV4-39,IGLC3,IGKV3-15,IGHV3-30,CXCL6,IGKV1-5,IGKV1D-16,IGLV2-14,IGKV3D-20,IGKV2D-30,IGKV3-11,TNFSF18,IGHG4,IGKV4-1,IGHV4-59,IGHV3-48,IGHV3-53,IGHV4-34,RSAD2,C5AR1,VSIG4,IGKV3-20,IGHV3-33,IGHV1-2,IG…
GO:BP	regulation of complement activation	GO:0030449	1.8480075071633076e-46	45.73329626887729	110	920	61	18123	IGKV1D-12,CD5L,IGHV3-11,IGKV5-2,IGKV1-33,IGKV1D-33,IGKV1D-39,IGLV3-19,IGHV3-23,IGLV2-11,IGHV2-5,IGKV1-12,IGKV1-17,IGLC2,IGHV3-7,C4B,IGLV7-43,IGLV3-1,IGKV1-39,IGLV3-21,IGLV1-44,IGLV1-47,IGHG2,IGKV1-16,IGHV4-39,IGLC3,IGKV3-15,IGHV3-30,IGKV1-5,IGKV1D-16,IGLV2-14,IGKV3D-20,IGKV2D-30,IGKV3-11,IGHG4,IGKV4-1,IGHV4-59,IGHV3-48,IGHV3-53,IGHV4-34,C5AR1,VSIG4,IGKV3-20,IGHV3-33,IGHV1-2,IGLV6-57,IGHV1-46,IGLV…
GO:BP	myeloid leukocyte activation	GO:0002274	2.069006271642596e-46	45.68423819288398	671	920	141	18123	CXCL8,OLR1,TREM2,SLC11A1,LILRA2,HAMP,AZU1,CXCL6,FTL,SIRPB1,CCL3,CTSD,FUCA1,C5AR1,VSIG4,MCEMP1,CD68,SIGLEC9,S100A9,CSTB,C3AR1,IL10,CD177,CTSZ,ASAH1,FCGR2B,TYROBP,CTSB,S100A12,HPSE,FPR1,PSAP,FCER1G,CD14,PRAM1,OSCAR,SIGLEC14,FCGR2A,CD84,PLAUR,HAVCR2,SNCA,GM2A,CR1,TLR4,SIGLEC5,SDCBP,LAIR1,RAP2B,MILR1,LILRB3,GLA,ADGRE3,FPR2,IQGAP2,NPC2,LGALS3,GPR137B,ADGRE2,FTH1,C1QA,HMOX1,TLR2,AIF1,FCAR,MPO,ITGAX,GRN…
GO:BP	opsonization	GO:0008228	2.2971003461294155e-46	45.63882003274646	69	920	50	18123	IGKV1D-12,IGHV3-11,IGKV5-2,IGKV1-33,IGKV1D-33,IGKV1D-39,IGLV3-19,IGHV3-23,IGLV2-11,IGHV2-5,IGKV1-12,IGKV1-17,IGLC2,IGHV3-7,C4B,IGLV7-43,IGLV3-1,IGKV1-39,IGLV3-21,IGLV1-44,IGLV1-47,IGHG2,IGKV1-16,IGHV4-39,IGLC3,IGKV3-15,IGHV3-30,IGKV1-5,IGKV1D-16,IGLV2-14,IGKV3D-20,IGKV2D-30,IGKV3-11,IGHG4,IGKV4-1,IGHV4-59,IGHV3-48,IGHV3-53,IGHV4-34,IGKV3-20,IGHV3-33,IGHV1-2,IGLV6-57,IGHV1-46,IGLV3-25,IGHV3-13,IGH…
GO:BP	endocytosis	GO:0006897	1.4730342363926904e-45	44.83178715912911	700	920	143	18123	IGKV1D-12,IGHV3-66,IGHM,CD5L,IGHV3-74,IGHV3-11,CXCL8,IGHV3-72,IGHV3-64,IGKV5-2,IGKV1-33,IGKV1D-33,IGKV1D-39,IGLV3-19,APOC1,IGHV3OR15-7,IGHV3-23,IGLV2-11,IGHV2-5,OLR1,TREM2,IGHV3-15,IGHV3OR16-8,IGHV3-20,IGKV1-12,IGHV7-81,MSR1,IGKV1-17,IGHV2OR16-5,IGLC2,IGHV3-7,IGHV2-26,IGHV3-35,C4B,IGLV7-43,IGHV1-3,IGLV3-1,IGHV1-18,IGHV3OR16-12,IGKV1-39,IGLV3-21,IGLV1-44,IGLV1-47,IGHG2,IGKV1-16,IGHV4-39,APOE,IGLC3…
GO:BP	inflammatory response	GO:0006954	3.6107768524093166e-45	44.44239935033302	962	920	169	18123	IGKV1D-12,CD5L,SPP1,IGHV3-11,CXCL8,IGKV5-2,IGKV1-33,TMIGD3,IGKV1D-33,IGKV1D-39,IGLV3-19,IGHV3-23,IGLV2-11,IGHV2-5,OLR1,TREM2,SLC11A1,IGKV1-12,LILRA5,IGKV1-17,IGLC2,IGHV3-7,HAMP,C4B,CCL3L3,IGLV7-43,IGLV3-1,CCL15,CCL11,IGKV1-39,IGLV3-21,IGLV1-44,IGLV1-47,AZU1,NLRP12,IGHG2,IGKV1-16,MMP3,IGHV4-39,LIPA,APOE,IGLC3,IGKV3-15,IGHV3-30,CXCL6,IGKV1-5,IGKV1D-16,IGLV2-14,IGKV3D-20,IGKV2D-30,IGKV3-11,CCL3,TNFS…
GO:BP	positive regulation of immune response	GO:0050778	4.2428838429226823e-44	43.37233885771447	757	920	147	18123	IGKV1D-12,IGHV3-66,IGHM,CD5L,IGHV3-74,IGHV3-11,IGHV3-72,IGHV3-64,IGKV5-2,IGKV1-33,IGKV1D-33,IGKV1D-39,IGLV3-19,IGHV3OR15-7,IGHV3-23,IGLV2-11,IGHV2-5,IGHV3-15,IGHV3OR16-8,SLC11A1,IGHV3-20,IGKV1-12,IGHV7-81,IGKV1-17,IGHV2OR16-5,IGLC2,LILRA2,IGHV3-7,IGHV2-26,IGHV3-35,C4B,IGLV7-43,IGHV1-3,IGLV3-1,IGHV1-18,IGHV3OR16-12,IGKV1-39,IGLV3-21,IGLV1-44,IGLV1-47,IGHG2,IGKV1-16,IGHV4-39,IGLC3,IGKV3-15,IGHV3-30…
GO:BP	leukocyte migration	GO:0050900	2.205550567600181e-43	42.65648298051629	511	920	119	18123	IGKV1D-12,IGHM,IGHV3-11,CXCL8,IGKV5-2,IGKV1-33,IGKV1D-33,IGKV1D-39,IGLV3-19,MMP1,IGHV3-23,IGLV2-11,IGHV2-5,OLR1,TREM2,IGKV1-12,IGKV1-17,IGLC2,IGHV3-7,CCL3L3,IGLV7-43,IGLV3-1,CCL15,CCL11,IGKV1-39,IGLV3-21,IGLV1-44,IGLV1-47,AZU1,NLRP12,IGKV1-16,IGHV4-39,LGMN,IGLC3,JCHAIN,IGKV3-15,IGHV3-30,CXCL6,IGKV1-5,IGKV1D-16,IGLV2-14,IGKV3D-20,IGKV2D-30,IGKV3-11,CCL3,TNFSF18,IGKV4-1,IGHV4-59,IGHV3-48,IGHV3-53,I…
GO:BP	activation of immune response	GO:0002253	4.240217262093893e-43	42.37261189026785	566	920	125	18123	IGKV1D-12,IGHV3-66,IGHM,CD5L,IGHV3-74,IGHV3-11,IGHV3-72,IGHV3-64,IGKV5-2,IGKV1-33,IGKV1D-33,IGKV1D-39,IGLV3-19,IGHV3OR15-7,IGHV3-23,IGLV2-11,IGHV2-5,IGHV3-15,IGHV3OR16-8,IGHV3-20,IGKV1-12,IGHV7-81,IGKV1-17,IGHV2OR16-5,IGLC2,LILRA2,IGHV3-7,IGHV2-26,IGHV3-35,C4B,IGLV7-43,IGHV1-3,IGLV3-1,IGHV1-18,IGHV3OR16-12,IGKV1-39,IGLV3-21,IGLV1-44,IGLV1-47,IGHG2,IGKV1-16,IGHV4-39,IGLC3,IGKV3-15,IGHV3-30,IGKV1-5…
GO:BP	myeloid cell activation involved in immune response	GO:0002275	5.2991178154715775e-42	41.27579642469394	552	920	122	18123	OLR1,TREM2,SLC11A1,LILRA2,AZU1,FTL,SIRPB1,CCL3,CTSD,FUCA1,C5AR1,MCEMP1,CD68,SIGLEC9,S100A9,CSTB,C3AR1,CD177,CTSZ,ASAH1,TYROBP,CTSB,S100A12,HPSE,FPR1,PSAP,FCER1G,CD14,PRAM1,OSCAR,SIGLEC14,FCGR2A,CD84,PLAUR,HAVCR2,GM2A,CR1,SIGLEC5,SDCBP,LAIR1,RAP2B,MILR1,LILRB3,GLA,ADGRE3,FPR2,IQGAP2,NPC2,LGALS3,ADGRE2,FTH1,HMOX1,TLR2,FCAR,MPO,ITGAX,GRN,IDH1,VAT1,TRPM2,C12ORF4,NFAM1,GNS,IGF2R,SUCNR1,SERPINA1,NEU1,C…
GO:BP	immune response-activating cell surface receptor signaling pathway	GO:0002429	5.5103090595121485e-42	41.25882404196917	475	920	113	18123	IGKV1D-12,IGHV3-66,IGHM,IGHV3-74,IGHV3-11,IGHV3-72,IGHV3-64,IGKV5-2,IGKV1-33,IGKV1D-33,IGKV1D-39,IGLV3-19,IGHV3OR15-7,IGHV3-23,IGLV2-11,IGHV2-5,IGHV3-15,IGHV3OR16-8,IGHV3-20,IGKV1-12,IGHV7-81,IGKV1-17,IGHV2OR16-5,IGLC2,LILRA2,IGHV3-7,IGHV2-26,IGHV3-35,IGLV7-43,IGHV1-3,IGLV3-1,IGHV1-18,IGHV3OR16-12,IGKV1-39,IGLV3-21,IGLV1-44,IGLV1-47,IGHG2,IGKV1-16,IGHV4-39,IGLC3,IGKV3-15,IGHV3-30,IGKV1-5,IGKV1D-1…
GO:BP	immune response-activating signal transduction	GO:0002757	5.5103090595121485e-42	41.25882404196917	475	920	113	18123	IGKV1D-12,IGHV3-66,IGHM,IGHV3-74,IGHV3-11,IGHV3-72,IGHV3-64,IGKV5-2,IGKV1-33,IGKV1D-33,IGKV1D-39,IGLV3-19,IGHV3OR15-7,IGHV3-23,IGLV2-11,IGHV2-5,IGHV3-15,IGHV3OR16-8,IGHV3-20,IGKV1-12,IGHV7-81,IGKV1-17,IGHV2OR16-5,IGLC2,LILRA2,IGHV3-7,IGHV2-26,IGHV3-35,IGLV7-43,IGHV1-3,IGLV3-1,IGHV1-18,IGHV3OR16-12,IGKV1-39,IGLV3-21,IGLV1-44,IGLV1-47,IGHG2,IGKV1-16,IGHV4-39,IGLC3,IGKV3-15,IGHV3-30,IGKV1-5,IGKV1D-1…
GO:BP	cell recognition	GO:0008037	6.95280681481099e-42	41.157839837409604	271	920	86	18123	IGKV1D-12,IGHV3-66,IGHM,IGHV3-74,IGHV3-11,IGHV3-72,IGHV3-64,IGKV5-2,IGKV1-33,IGKV1D-33,IGKV1D-39,IGLV3-19,IGHV3OR15-7,IGHV3-23,IGLV2-11,IGHV2-5,IGHV3-15,IGHV3OR16-8,IGHV3-20,IGKV1-12,IGHV7-81,IGKV1-17,IGHV2OR16-5,IGLC2,IGHV3-7,IGHV2-26,IGHV3-35,C4B,IGLV7-43,IGHV1-3,IGLV3-1,IGHV1-18,IGHV3OR16-12,IGKV1-39,IGLV3-21,IGLV1-44,IGLV1-47,IGHG2,IGKV1-16,IGHV4-39,IGLC3,IGKV3-15,IGHV3-30,IGKV1-5,IGKV1D-16,I…
GO:BP	immune response-regulating cell surface receptor signaling pathway	GO:0002768	7.119261209262154e-42	41.147565072288444	510	920	117	18123	IGKV1D-12,IGHV3-66,IGHM,IGHV3-74,IGHV3-11,IGHV3-72,IGHV3-64,IGKV5-2,IGKV1-33,IGKV1D-33,IGKV1D-39,IGLV3-19,IGHV3OR15-7,IGHV3-23,IGLV2-11,IGHV2-5,IGHV3-15,IGHV3OR16-8,IGHV3-20,IGKV1-12,IGHV7-81,IGKV1-17,IGHV2OR16-5,IGLC2,LILRA2,IGHV3-7,IGHV2-26,IGHV3-35,IGLV7-43,IGHV1-3,IGLV3-1,IGHV1-18,IGHV3OR16-12,IGKV1-39,IGLV3-21,IGLV1-44,IGLV1-47,IGHG2,IGKV1-16,IGHV4-39,IGLC3,IGKV3-15,IGHV3-30,IGKV1-5,IGKV1D-1…
GO:BP	leukocyte degranulation	GO:0043299	1.0930461654084556e-41	40.961361494995636	538	920	120	18123	OLR1,SLC11A1,AZU1,FTL,SIRPB1,CCL3,CTSD,FUCA1,C5AR1,MCEMP1,CD68,SIGLEC9,S100A9,CSTB,C3AR1,CD177,CTSZ,ASAH1,FCGR2B,TYROBP,CTSB,S100A12,HPSE,FPR1,PSAP,FCER1G,CD14,PRAM1,OSCAR,SIGLEC14,FCGR2A,CD84,PLAUR,GM2A,CR1,SIGLEC5,SDCBP,LAIR1,RAP2B,MILR1,LILRB3,GLA,ADGRE3,FPR2,IQGAP2,NPC2,LGALS3,ADGRE2,FTH1,HMOX1,TLR2,FCAR,MPO,ITGAX,GRN,IDH1,VAT1,TRPM2,C12ORF4,NFAM1,GNS,IGF2R,SERPINA1,NEU1,CTSS,PI4K2A,S100A11,P…
GO:BP	immune response-regulating signaling pathway	GO:0002764	1.3498747745492245e-41	40.86970651835298	513	920	117	18123	IGKV1D-12,IGHV3-66,IGHM,IGHV3-74,IGHV3-11,IGHV3-72,IGHV3-64,IGKV5-2,IGKV1-33,IGKV1D-33,IGKV1D-39,IGLV3-19,IGHV3OR15-7,IGHV3-23,IGLV2-11,IGHV2-5,IGHV3-15,IGHV3OR16-8,IGHV3-20,IGKV1-12,IGHV7-81,IGKV1-17,IGHV2OR16-5,IGLC2,LILRA2,IGHV3-7,IGHV2-26,IGHV3-35,IGLV7-43,IGHV1-3,IGLV3-1,IGHV1-18,IGHV3OR16-12,IGKV1-39,IGLV3-21,IGLV1-44,IGLV1-47,IGHG2,IGKV1-16,IGHV4-39,IGLC3,IGKV3-15,IGHV3-30,IGKV1-5,IGKV1D-1…
GO:BP	response to external stimulus	GO:0009605	2.507373336185782e-41	40.600780996806044	3114	920	330	18123	IGKV1D-12,IGHV3-66,IGHM,IGHV3-74,SPP1,PKD2L1,IGHV3-11,CXCL8,IGHV3-72,IGHV3-64,IGKV5-2,ANKRD1,IGKV1-33,ITLN1,IGKV1D-33,ALK,IGKV1D-39,IGLV3-19,IGHV3OR15-7,IGHV3-23,IGLV2-11,IGHV2-5,TREM2,IGHV3-15,IGHV3OR16-8,SLC11A1,IGHV3-20,IGKV1-12,IGHV7-81,LILRA5,IGKV1-17,IGHV2OR16-5,IGLC2,LILRA2,IGHV3-7,IGHV2-26,HAMP,IGHV3-35,C4B,CCL3L3,IGLV7-43,IGHV1-3,IGLV3-1,IGHV1-18,CCL15,IGHV3OR16-12,CCL11,IGKV1-39,IGLV3-2…
GO:BP	innate immune response	GO:0045087	2.5847426256379606e-41	40.58758269505749	1003	920	167	18123	IGHV3-66,IGHM,IGHV3-74,IGHV3-11,IGHV3-72,IGHV3-64,IGHV3OR15-7,IGHV3-23,IGHV2-5,TREM2,IGHV3-15,IGHV3OR16-8,SLC11A1,IGHV3-20,IGHV7-81,LILRA5,IGHV2OR16-5,IGLC2,LILRA2,IGHV3-7,IGHV2-26,IGHV3-35,C4B,CCL3L3,IGHV1-3,IGHV1-18,CCL15,IGHV3OR16-12,CCL11,IGHG2,IGHV4-39,APOE,IGLC3,JCHAIN,IGHV3-30,IGHV3-73,IGHE,SIRPB1,CCL3,IGHG4,CD180,IGHV4-59,IGHV3-48,APOBEC3A,IGHV1-24,IGHV3-53,IGHV4-34,RSAD2,IGHV4-28,TREML1,…
GO:BP	regulation of humoral immune response	GO:0002920	5.869749957741948e-41	40.23138039863072	134	920	62	18123	IGKV1D-12,CD5L,IGHV3-11,IGKV5-2,IGKV1-33,IGKV1D-33,IGKV1D-39,IGLV3-19,IGHV3-23,IGLV2-11,IGHV2-5,IGKV1-12,IGKV1-17,IGLC2,IGHV3-7,C4B,IGLV7-43,IGLV3-1,IGKV1-39,IGLV3-21,IGLV1-44,IGLV1-47,IGHG2,IGKV1-16,IGHV4-39,IGLC3,IGKV3-15,IGHV3-30,IGKV1-5,IGKV1D-16,IGLV2-14,IGKV3D-20,IGKV2D-30,IGKV3-11,IGHG4,IGKV4-1,IGHV4-59,IGHV3-48,IGHV3-53,IGHV4-34,C5AR1,VSIG4,IGKV3-20,IGHV3-33,IGHV1-2,IGLV6-57,IGHV1-46,IGLV…
GO:BP	leukocyte activation involved in immune response	GO:0002366	6.566947909039463e-41	40.18263642865019	723	920	139	18123	OLR1,TREM2,SLC11A1,LILRA2,AZU1,FTL,SIRPB1,CCL3,TNFSF18,CD180,CTSD,FUCA1,C5AR1,MCEMP1,CD68,SIGLEC9,S100A9,CSTB,C3AR1,IL10,CD177,CTSZ,ASAH1,FCGR2B,HLA-DRB1,TYROBP,CTSB,S100A12,HPSE,FPR1,PSAP,FCER1G,CD14,PRAM1,OSCAR,SIGLEC14,FCGR2A,CD84,PLAUR,HAVCR2,GM2A,CR1,TLR4,SIGLEC5,SDCBP,LAIR1,RAP2B,MILR1,LILRB3,GLA,CD86,ADGRE3,FPR2,IQGAP2,NPC2,TNFSF4,LGALS3,ADGRE2,FTH1,HMOX1,TLR2,FCAR,MPO,POU2AF1,ITGAX,GRN,LG…
GO:BP	phagocytosis, engulfment	GO:0006911	9.57256576398731e-41	40.01897164134604	125	920	60	18123	IGHV3-66,IGHM,IGHV3-74,IGHV3-11,IGHV3-72,IGHV3-64,IGHV3OR15-7,IGHV3-23,IGHV2-5,TREM2,IGHV3-15,IGHV3OR16-8,IGHV3-20,IGHV7-81,MSR1,IGHV2OR16-5,IGLC2,IGHV3-7,IGHV2-26,IGHV3-35,IGHV1-3,IGHV1-18,IGHV3OR16-12,IGHG2,IGHV4-39,IGLC3,IGHV3-30,IGHV3-73,IGHE,IGHG4,IGHV4-59,IGHV3-48,IGHV1-24,IGHV3-53,IGHV4-34,IGHV4-28,IGHV1OR21-1,IGLL5,IGHV3-38,IGHV6-1,IGHV3-33,IGHV1-2,IGHV1-46,IGHV3-13,IGHG1,PPARG,IGHV3-43,I…
GO:BP	response to oxygen-containing compound	GO:1901700	0.000010349656935365936	4.985074045718833	1748	920	143	18123	AGRP,SPP1,PKD2L1,CXCL8,ANKRD1,ALK,TREM2,SLC11A1,MMP13,WT1,LILRA2,HAMP,MMP3,LGMN,APOE,CXCL6,FABP3,PTPRN,CCL3,WNT2,CD180,HTR2B,GDF15,FFAR1,C5AR1,LY86,ATP6V0D2,CD68,RGS4,S100A9,ACP5,IL10,SLC6A3,PPARG,MZB1,SCD,FOLR2,SLC1A3,FCGR2B,HLA-DRB1,HGF,ADCYAP1,AKR1B1,AQP9,CD14,RRAGD,LY96,CCL2,CXCL2,CA2,HAVCR2,SNCA,CALM3,CEBPE,CXCL3,TLR4,CMPK2,LPL,CD86,TBXAS1,HTR7,FPR2,TNFSF4,CXCL5,ABCA1,P2RX4,HMOX1,KLF1,KCNMA1…
GO:BP	chemical homeostasis	GO:0048878	0.000010619773203371929	4.973884757979204	1238	920	110	18123	SCN10A,TREM2,SLC11A1,HAMP,CCL15,CCL11,APOE,FTL,FABP3,PTPRN,CCL3,HTR2B,FFAR1,ACOXL,C5AR1,TRPM8,ATP6V0D2,CCRL2,S100A9,NTSR1,C3AR1,PPARG,APOC2,CCR1,SLC1A3,HLA-DRB1,ADCYAP1,AKR1B1,SOAT1,AQP9,FPR1,CCL8,RAB20,IFIT1,CA2,GRM1,BHLHA15,SNCA,FPR3,CALM3,HFE,ATP1B1,LPL,JSRP1,MCOLN1,TBXAS1,FPR2,NPC2,LACC1,FTH1,OAS1,ABCA1,P2RX4,HMOX1,IFI6,SLC46A1,KCNMA1,SCARB1,UNC80,DMXL2,GRN,CMKLR1,LGALS1,JPH4,TRPM2,ATP6V1C1,S…
GO:BP	cation homeostasis	GO:0055080	0.000018339960218461084	4.73660161070098	754	920	76	18123	SLC11A1,HAMP,CCL15,CCL11,APOE,FTL,CCL3,HTR2B,FFAR1,C5AR1,TRPM8,ATP6V0D2,CCRL2,S100A9,NTSR1,C3AR1,CCR1,SLC1A3,ADCYAP1,FPR1,CCL8,RAB20,CA2,GRM1,SNCA,FPR3,CALM3,HFE,ATP1B1,JSRP1,MCOLN1,FPR2,LACC1,FTH1,P2RX4,HMOX1,SLC46A1,KCNMA1,UNC80,DMXL2,GRN,CMKLR1,JPH4,TRPM2,ATP6V1C1,ATP13A3,CAPN3,CLN6,HEXB,LYN,CCL23,TFRC,RMDN3,HVCN1,ATP6V0A1,ATP6V1B2,TRPV4,ATP6V0D1,RAB39A,GSTO1,CYB561A3,ATP6V1F,HERPUD1,DISC1,PPT…
GO:BP	regulation of myeloid leukocyte mediated immunity	GO:0002886	0.00001870498584413306	4.7280426161381754	55	920	16	18123	CXCL6,CD177,FCGR2B,TYROBP,PRAM1,CD84,ADGRE2,HMOX1,C12ORF4,CD300A,LYN,FGR,BTK,PTAFR,ITGB2,SPI1
GO:BP	intracellular pH reduction	GO:0051452	0.00002496307870534162	4.602701853994119	56	920	16	18123	SLC11A1,ATP6V0D2,RAB20,CA2,DMXL2,GRN,ATP6V1C1,CLN6,ATP6V0A1,ATP6V1B2,ATP6V0D1,RAB39A,ATP6V1F,PPT1,ATP6AP2,ATP6V0E1
GO:BP	positive regulation of tumor necrosis factor superfamily cytokine production	GO:1903557	0.00002711613066580999	4.566772282001733	105	920	22	18123	LILRA5,LILRA2,AZU1,CCL3,TYROBP,DDTL,CD14,LY96,HAVCR2,TLR4,LPL,CD86,OAS1,OAS3,TLR2,OAS2,CYBB,PTPRJ,IFNGR1,EPHB2,PTAFR,CYBA
GO:BP	leukocyte cell-cell adhesion	GO:0007159	0.000027970102788874934	4.553305937612771	377	920	47	18123	OLR1,SIRPB1,TNFSF18,GPNMB,VSIG4,S100A9,IL10,CD177,FCGR2B,HLA-DRB1,CCL2,HAVCR2,CR1,TNFSF9,HFE,LGALS9C,CD86,TNFSF4,LGALS3,LAG3,CD83,LAPTM5,AIF1,TIGIT,EBI3,LILRB4,LGALS1,HLA-DMB,SIRPA,CD300A,LYN,RAG1,TFRC,SOCS6,LILRB2,GRB2,VNN1,DUSP10,CD160,PTAFR,PIK3R6,PDCD1,TNFSF13B,ITGB2,CD80,DTX1,LOXL3
GO:BP	regulation of leukocyte cell-cell adhesion	GO:1903037	0.000029196700561906212	4.534666224192679	341	920	44	18123	SIRPB1,TNFSF18,GPNMB,VSIG4,IL10,FCGR2B,HLA-DRB1,CCL2,HAVCR2,CR1,TNFSF9,HFE,LGALS9C,CD86,TNFSF4,LGALS3,LAG3,CD83,LAPTM5,AIF1,TIGIT,EBI3,LILRB4,LGALS1,HLA-DMB,SIRPA,CD300A,LYN,RAG1,TFRC,SOCS6,LILRB2,GRB2,VNN1,DUSP10,CD160,PTAFR,PIK3R6,PDCD1,TNFSF13B,ITGB2,CD80,DTX1,LOXL3
GO:BP	cellular response to chemokine	GO:1990869	0.00003153793871886024	4.501166695036244	97	920	21	18123	CXCL8,TREM2,CCL3L3,CCL15,CCL11,CXCL6,CCL3,CCL4,CCRL2,CCL18,CCR1,CCL4L2,CCL8,CCL2,CXCL2,CXCL3,CXCL5,XCL2,CMKLR1,CCL23,CXCL1
GO:BP	response to chemokine	GO:1990868	0.00003153793871886024	4.501166695036244	97	920	21	18123	CXCL8,TREM2,CCL3L3,CCL15,CCL11,CXCL6,CCL3,CCL4,CCRL2,CCL18,CCR1,CCL4L2,CCL8,CCL2,CXCL2,CXCL3,CXCL5,XCL2,CMKLR1,CCL23,CXCL1
GO:BP	inorganic ion homeostasis	GO:0098771	0.00003620408027568009	4.441242480810692	766	920	76	18123	SLC11A1,HAMP,CCL15,CCL11,APOE,FTL,CCL3,HTR2B,FFAR1,C5AR1,TRPM8,ATP6V0D2,CCRL2,S100A9,NTSR1,C3AR1,CCR1,SLC1A3,ADCYAP1,FPR1,CCL8,RAB20,CA2,GRM1,SNCA,FPR3,CALM3,HFE,ATP1B1,JSRP1,MCOLN1,TBXAS1,FPR2,LACC1,FTH1,P2RX4,HMOX1,SLC46A1,KCNMA1,DMXL2,GRN,CMKLR1,JPH4,TRPM2,ATP6V1C1,ATP13A3,CAPN3,CLN6,HEXB,LYN,CCL23,TFRC,RMDN3,HVCN1,ATP6V0A1,ATP6V1B2,TRPV4,ATP6V0D1,RAB39A,GSTO1,CYB561A3,ATP6V1F,HERPUD1,DISC1,PP…
GO:BP	cellular response to oxygen-containing compound	GO:1901701	0.00003838577075397584	4.4158297347018385	1237	920	108	18123	SPP1,CXCL8,ANKRD1,ALK,TREM2,WT1,LILRA2,HAMP,MMP3,LGMN,CXCL6,PTPRN,CCL3,WNT2,CD180,HTR2B,GDF15,LY86,ATP6V0D2,CD68,RGS4,IL10,PPARG,MZB1,FOLR2,SLC1A3,FCGR2B,HLA-DRB1,HGF,AKR1B1,AQP9,CD14,RRAGD,LY96,CCL2,CXCL2,CA2,HAVCR2,SNCA,CEBPE,CXCL3,TLR4,CMPK2,LPL,CD86,HTR7,FPR2,TNFSF4,CXCL5,ABCA1,P2RX4,KLF1,SCARB1,TLR2,AIF1,FCAR,MPO,KMO,ADAM9,LGALS1,NAMPT,TRPM2,IL18BP,ATP6V1C1,SIRPA,RPS6KA2,LYN,FFAR2,CYFIP1,DAP…
GO:BP	pattern recognition receptor signaling pathway	GO:0002221	0.00004212600077969925	4.3754497685434375	218	920	33	18123	LILRA2,LGMN,RSAD2,CTSL,S100A9,SLC15A3,CTSB,TLR7,CD14,LY96,PIK3AP1,HAVCR2,TLR4,LACC1,OAS1,OAS3,TLR2,SMPDL3B,CTSS,CD300A,LYN,FFAR2,CD300LF,BTK,ARRB2,UNC93B1,SCIMP,RNF135,TLR5,SEC14L1,TNIP3,ITGB2,CYBA
GO:BP	cellular homeostasis	GO:0019725	0.00004449100769434503	4.351727757633898	986	920	91	18123	CHRNA1,SLC11A1,HAMP,CCL15,CCL11,APOE,FTL,PTPRN,CCL3,HTR2B,FFAR1,C5AR1,TRPM8,ATP6V0D2,CCRL2,S100A9,NTSR1,C3AR1,CCR1,SLC1A3,HLA-DRB1,ADCYAP1,FPR1,CCL8,RAB20,CCL2,CA2,GRM1,SNCA,FPR3,CALM3,HFE,ATP1B1,JSRP1,MCOLN1,TBXAS1,FPR2,LACC1,FTH1,P2RX4,HMOX1,SLC46A1,KCNMA1,DMXL2,MPO,GRN,CMKLR1,LGALS1,JPH4,TRPM2,ATP6V1C1,GSR,ATP13A3,GPX1,CAPN3,CLN6,HK2,HEXB,LYN,CCL23,TFRC,RMDN3,TXNRD1,HVCN1,ATP6V0A1,ATP6V1B2,CYB…
GO:BP	ion homeostasis	GO:0050801	0.000048833796419833746	4.311279511634486	814	920	79	18123	SCN10A,SLC11A1,HAMP,CCL15,CCL11,APOE,FTL,CCL3,HTR2B,FFAR1,C5AR1,TRPM8,ATP6V0D2,CCRL2,S100A9,NTSR1,C3AR1,CCR1,SLC1A3,ADCYAP1,FPR1,CCL8,RAB20,CA2,GRM1,SNCA,FPR3,CALM3,HFE,ATP1B1,JSRP1,MCOLN1,TBXAS1,FPR2,LACC1,FTH1,P2RX4,HMOX1,IFI6,SLC46A1,KCNMA1,UNC80,DMXL2,GRN,CMKLR1,JPH4,TRPM2,ATP6V1C1,ATP13A3,CAPN3,CLN6,HEXB,LYN,CCL23,TFRC,RMDN3,HVCN1,ATP6V0A1,ATP6V1B2,TRPV4,ATP6V0D1,RAB39A,GSTO1,CYB561A3,ATP6V1…
GO:BP	positive regulation of tumor necrosis factor production	GO:0032760	0.00006711372182281532	4.173188676512388	101	920	21	18123	LILRA5,LILRA2,AZU1,CCL3,TYROBP,DDTL,CD14,LY96,HAVCR2,TLR4,LPL,OAS1,OAS3,TLR2,OAS2,CYBB,PTPRJ,IFNGR1,EPHB2,PTAFR,CYBA
GO:BP	glycosphingolipid metabolic process	GO:0006687	0.00007891043333038965	4.102865571717635	68	920	17	18123	NEU4,ASAH1,PSAP,GM2A,GLA,NEU1,GALC,CTSA,CLN6,HEXB,B4GALT5,HEXA,B3GALNT1,NEU3,UGCG,GBA,GLB1
GO:BP	positive regulation of phagocytosis	GO:0050766	0.00007891043333038965	4.102865571717635	68	920	17	18123	TREM2,SLC11A1,C4B,AZU1,SIRPB1,MERTK,PPARG,FCGR2B,FCER1G,CCL2,FPR2,C2,SIRPA,CD300LF,C4A,PTPRJ,CYBA
GO:BP	microglial cell activation	GO:0001774	0.0000829994914388386	4.080924568659863	53	920	15	18123	TREM2,AZU1,CCL3,C5AR1,TYROBP,SNCA,FPR2,C1QA,TLR2,AIF1,GRN,NAMPT,IFNGR2,IFNGR1,ITGB2
GO:BP	cell activation involved in immune response	GO:0002263	1.2817552042081085e-40	39.892194910552845	727	920	139	18123	OLR1,TREM2,SLC11A1,LILRA2,AZU1,FTL,SIRPB1,CCL3,TNFSF18,CD180,CTSD,FUCA1,C5AR1,MCEMP1,CD68,SIGLEC9,S100A9,CSTB,C3AR1,IL10,CD177,CTSZ,ASAH1,FCGR2B,HLA-DRB1,TYROBP,CTSB,S100A12,HPSE,FPR1,PSAP,FCER1G,CD14,PRAM1,OSCAR,SIGLEC14,FCGR2A,CD84,PLAUR,HAVCR2,GM2A,CR1,TLR4,SIGLEC5,SDCBP,LAIR1,RAP2B,MILR1,LILRB3,GLA,CD86,ADGRE3,FPR2,IQGAP2,NPC2,TNFSF4,LGALS3,ADGRE2,FTH1,HMOX1,TLR2,FCAR,MPO,POU2AF1,ITGAX,GRN,LG…
GO:BP	plasma membrane invagination	GO:0099024	9.961070478016854e-40	39.001693987107004	134	920	61	18123	IGHV3-66,IGHM,IGHV3-74,IGHV3-11,IGHV3-72,IGHV3-64,IGHV3OR15-7,IGHV3-23,IGHV2-5,TREM2,IGHV3-15,IGHV3OR16-8,IGHV3-20,IGHV7-81,MSR1,IGHV2OR16-5,IGLC2,IGHV3-7,IGHV2-26,IGHV3-35,IGHV1-3,IGHV1-18,IGHV3OR16-12,IGHG2,IGHV4-39,IGLC3,IGHV3-30,IGHV3-73,IGHE,IGHG4,IGHV4-59,IGHV3-48,IGHV1-24,IGHV3-53,IGHV4-34,IGHV4-28,IGHV1OR21-1,IGLL5,IGHV3-38,IGHV6-1,IGHV3-33,IGHV1-2,IGHV1-46,IGHV3-13,IGHG1,PPARG,IGHV3-43,I…
GO:BP	granulocyte activation	GO:0036230	1.3445688577935441e-39	38.871416951868326	509	920	114	18123	CXCL8,OLR1,SLC11A1,LILRA2,AZU1,CXCL6,FTL,SIRPB1,CCL3,CTSD,FUCA1,C5AR1,MCEMP1,CD68,SIGLEC9,S100A9,CSTB,C3AR1,CD177,CTSZ,ASAH1,FCGR2B,TYROBP,CTSB,S100A12,HPSE,FPR1,PSAP,FCER1G,CD14,PRAM1,OSCAR,SIGLEC14,FCGR2A,PLAUR,GM2A,CR1,SIGLEC5,SDCBP,LAIR1,RAP2B,LILRB3,GLA,ADGRE3,FPR2,IQGAP2,NPC2,LGALS3,FTH1,TLR2,FCAR,MPO,ITGAX,GRN,IDH1,VAT1,TRPM2,NFAM1,GNS,IGF2R,SERPINA1,NEU1,CTSS,PI4K2A,S100A11,PLEKHO2,CTSA,H…
GO:BP	myeloid leukocyte mediated immunity	GO:0002444	3.480034335347136e-39	38.45841647111715	558	920	119	18123	OLR1,SLC11A1,AZU1,CXCL6,FTL,SIRPB1,CCL3,CTSD,FUCA1,C5AR1,MCEMP1,CD68,SIGLEC9,S100A9,CSTB,C3AR1,CD177,CTSZ,ASAH1,FCGR2B,TYROBP,CTSB,S100A12,HPSE,FPR1,PSAP,FCER1G,CD14,PRAM1,OSCAR,SIGLEC14,FCGR2A,CD84,PLAUR,GM2A,CR1,SIGLEC5,SDCBP,LAIR1,RAP2B,MILR1,LILRB3,GLA,ADGRE3,FPR2,IQGAP2,NPC2,LGALS3,ADGRE2,FTH1,HMOX1,TLR2,FCAR,MPO,ITGAX,GRN,IDH1,VAT1,TRPM2,C12ORF4,NFAM1,GNS,IGF2R,SERPINA1,NEU1,CTSS,PI4K2A,S10…
GO:BP	membrane invagination	GO:0010324	4.625150578898014e-39	38.33487412356928	142	920	62	18123	IGHV3-66,IGHM,IGHV3-74,IGHV3-11,IGHV3-72,IGHV3-64,IGHV3OR15-7,IGHV3-23,IGHV2-5,TREM2,IGHV3-15,IGHV3OR16-8,IGHV3-20,IGHV7-81,MSR1,IGHV2OR16-5,IGLC2,IGHV3-7,IGHV2-26,IGHV3-35,IGHV1-3,IGHV1-18,IGHV3OR16-12,IGHG2,IGHV4-39,IGLC3,IGHV3-30,IGHV3-73,IGHE,IGHG4,IGHV4-59,IGHV3-48,IGHV1-24,IGHV3-53,IGHV4-34,IGHV4-28,IGHV1OR21-1,IGLL5,IGHV3-38,IGHV6-1,IGHV3-33,IGHV1-2,IGHV1-46,IGHV3-13,IGHG1,PPARG,IGHV3-43,I…
GO:BP	regulation of cell activation	GO:0050865	5.046919173463962e-39	38.29697365044755	662	920	130	18123	IGHV3-66,IGHM,IGHV3-74,IGHV3-11,IGHV3-72,IGHV3-64,IGHV3OR15-7,IGHV3-23,IGHV2-5,TREM2,IGHV3-15,IGHV3OR16-8,IGHV3-20,IGHV7-81,LILRA5,IGHV2OR16-5,IGLC2,LILRA2,IGHV3-7,IGHV2-26,HAMP,IGHV3-35,IGHV1-3,IGHV1-18,IGHV3OR16-12,IGHG2,IGHV4-39,APOE,IGLC3,IGHV3-30,IGHV3-73,IGHE,SIRPB1,CCL3,TNFSF18,IGHG4,IGHV4-59,IGHV3-48,IGHV1-24,IGHV3-53,IGHV4-34,MERTK,IGHV4-28,GPNMB,IGHV1OR21-1,IGLL5,VSIG4,IGHV3-38,IGHV6-1,…
GO:BP	Fc-gamma receptor signaling pathway	GO:0038094	5.1423621988699764e-39	38.28883733737212	137	920	61	18123	IGKV1D-12,IGHV3-11,IGKV5-2,IGKV1-33,IGKV1D-33,IGKV1D-39,IGLV3-19,IGHV3-23,IGLV2-11,IGHV2-5,IGKV1-12,IGKV1-17,IGLC2,IGHV3-7,IGLV7-43,IGLV3-1,IGKV1-39,IGLV3-21,IGLV1-44,IGLV1-47,IGHG2,IGKV1-16,IGHV4-39,IGLC3,IGKV3-15,IGHV3-30,IGKV1-5,IGKV1D-16,IGLV2-14,IGKV3D-20,IGKV2D-30,IGKV3-11,IGHG4,IGKV4-1,IGHV4-59,IGHV3-48,FCGR3A,IGHV3-53,IGHV4-34,IGKV3-20,IGHV3-33,IGHV1-2,IGLV6-57,IGHV1-46,IGLV3-25,IGHV3-13,…
GO:BP	neutrophil activation	GO:0042119	1.1521870537121266e-38	37.93847700893328	502	920	112	18123	CXCL8,OLR1,SLC11A1,LILRA2,AZU1,CXCL6,FTL,SIRPB1,CTSD,FUCA1,C5AR1,MCEMP1,CD68,SIGLEC9,S100A9,CSTB,C3AR1,CD177,CTSZ,ASAH1,FCGR2B,TYROBP,CTSB,S100A12,HPSE,FPR1,PSAP,FCER1G,CD14,PRAM1,OSCAR,SIGLEC14,FCGR2A,PLAUR,GM2A,CR1,SIGLEC5,SDCBP,LAIR1,RAP2B,LILRB3,GLA,ADGRE3,FPR2,IQGAP2,NPC2,LGALS3,FTH1,TLR2,FCAR,MPO,ITGAX,GRN,IDH1,VAT1,TRPM2,NFAM1,GNS,IGF2R,SERPINA1,NEU1,CTSS,S100A11,PLEKHO2,CTSA,HEXB,SIRPA,CD…
GO:BP	defense response to other organism	GO:0098542	1.875310937102135e-38	37.72692671349786	1222	920	182	18123	IGHV3-66,IGHM,IGHV3-74,IGHV3-11,IGHV3-72,IGHV3-64,IGHV3OR15-7,IGHV3-23,IGHV2-5,TREM2,IGHV3-15,IGHV3OR16-8,SLC11A1,IGHV3-20,IGHV7-81,LILRA5,IGHV2OR16-5,IGLC2,LILRA2,IGHV3-7,IGHV2-26,HAMP,IGHV3-35,C4B,CCL3L3,IGHV1-3,IGHV1-18,CCL15,IGHV3OR16-12,CCL11,AZU1,IGHG2,IGHV4-39,APOE,IGLC3,JCHAIN,IGHV3-30,CXCL6,IGHV3-73,IGHE,SIRPB1,CCL3,IGHG4,CD180,IGHV4-59,IGHV3-48,APOBEC3A,IGHV1-24,IGHV3-53,IGHV4-34,RSAD2,…
GO:BP	response to biotic stimulus	GO:0009607	1.3853315855611651e-37	36.85844626375196	1639	920	215	18123	IGHV3-66,IGHM,IGHV3-74,IGHV3-11,CXCL8,IGHV3-72,IGHV3-64,ANKRD1,ITLN1,IGHV3OR15-7,IGHV3-23,IGHV2-5,TREM2,IGHV3-15,IGHV3OR16-8,SLC11A1,IGHV3-20,IGHV7-81,LILRA5,IGHV2OR16-5,IGLC2,LILRA2,IGHV3-7,IGHV2-26,HAMP,IGHV3-35,C4B,CCL3L3,IGHV1-3,IGHV1-18,CCL15,IGHV3OR16-12,CCL11,AZU1,IGHG2,IGHV4-39,APOE,IGLC3,JCHAIN,IGHV3-30,CXCL6,IGHV3-73,IGHE,SIRPB1,CCL3,IGHG4,CD180,IGHV4-59,IGHV3-48,APOBEC3A,IGHV1-24,IGHV3…
GO:BP	neutrophil activation involved in immune response	GO:0002283	1.3957992648081916e-37	36.85517703476052	488	920	109	18123	OLR1,SLC11A1,LILRA2,AZU1,FTL,SIRPB1,CTSD,FUCA1,C5AR1,MCEMP1,CD68,SIGLEC9,S100A9,CSTB,C3AR1,CD177,CTSZ,ASAH1,TYROBP,CTSB,S100A12,HPSE,FPR1,PSAP,FCER1G,CD14,PRAM1,OSCAR,SIGLEC14,FCGR2A,PLAUR,GM2A,CR1,SIGLEC5,SDCBP,LAIR1,RAP2B,LILRB3,GLA,ADGRE3,FPR2,IQGAP2,NPC2,LGALS3,FTH1,TLR2,FCAR,MPO,ITGAX,GRN,IDH1,VAT1,TRPM2,NFAM1,GNS,IGF2R,SERPINA1,NEU1,CTSS,S100A11,PLEKHO2,CTSA,HEXB,SIRPA,CD300A,FGR,CYFIP1,CXC…
GO:BP	neutrophil degranulation	GO:0043312	2.988200090473694e-37	36.524590325437906	483	920	108	18123	OLR1,SLC11A1,AZU1,FTL,SIRPB1,CTSD,FUCA1,C5AR1,MCEMP1,CD68,SIGLEC9,S100A9,CSTB,C3AR1,CD177,CTSZ,ASAH1,TYROBP,CTSB,S100A12,HPSE,FPR1,PSAP,FCER1G,CD14,PRAM1,OSCAR,SIGLEC14,FCGR2A,PLAUR,GM2A,CR1,SIGLEC5,SDCBP,LAIR1,RAP2B,LILRB3,GLA,ADGRE3,FPR2,IQGAP2,NPC2,LGALS3,FTH1,TLR2,FCAR,MPO,ITGAX,GRN,IDH1,VAT1,TRPM2,NFAM1,GNS,IGF2R,SERPINA1,NEU1,CTSS,S100A11,PLEKHO2,CTSA,HEXB,SIRPA,CD300A,FGR,CYFIP1,CXCL1,CD63…
GO:BP	response to other organism	GO:0051707	4.119160438358895e-37	36.38519129225407	1600	920	211	18123	IGHV3-66,IGHM,IGHV3-74,IGHV3-11,CXCL8,IGHV3-72,IGHV3-64,ANKRD1,ITLN1,IGHV3OR15-7,IGHV3-23,IGHV2-5,TREM2,IGHV3-15,IGHV3OR16-8,SLC11A1,IGHV3-20,IGHV7-81,LILRA5,IGHV2OR16-5,IGLC2,LILRA2,IGHV3-7,IGHV2-26,HAMP,IGHV3-35,C4B,CCL3L3,IGHV1-3,IGHV1-18,CCL15,IGHV3OR16-12,CCL11,AZU1,IGHG2,IGHV4-39,APOE,IGLC3,JCHAIN,IGHV3-30,CXCL6,IGHV3-73,IGHE,SIRPB1,CCL3,IGHG4,CD180,IGHV4-59,IGHV3-48,APOBEC3A,IGHV1-24,IGHV3…
GO:BP	Fc-gamma receptor signaling pathway involved in phagocytosis	GO:0038096	4.424221447927068e-37	36.35416314318487	135	920	59	18123	IGKV1D-12,IGHV3-11,IGKV5-2,IGKV1-33,IGKV1D-33,IGKV1D-39,IGLV3-19,IGHV3-23,IGLV2-11,IGHV2-5,IGKV1-12,IGKV1-17,IGLC2,IGHV3-7,IGLV7-43,IGLV3-1,IGKV1-39,IGLV3-21,IGLV1-44,IGLV1-47,IGHG2,IGKV1-16,IGHV4-39,IGLC3,IGKV3-15,IGHV3-30,IGKV1-5,IGKV1D-16,IGLV2-14,IGKV3D-20,IGKV2D-30,IGKV3-11,IGHG4,IGKV4-1,IGHV4-59,IGHV3-48,FCGR3A,IGHV3-53,IGHV4-34,IGKV3-20,IGHV3-33,IGHV1-2,IGLV6-57,IGHV1-46,IGLV3-25,IGHV3-13,…
GO:BP	immune response-regulating cell surface receptor signaling pathway involved in phagocytosis	GO:0002433	4.424221447927068e-37	36.35416314318487	135	920	59	18123	IGKV1D-12,IGHV3-11,IGKV5-2,IGKV1-33,IGKV1D-33,IGKV1D-39,IGLV3-19,IGHV3-23,IGLV2-11,IGHV2-5,IGKV1-12,IGKV1-17,IGLC2,IGHV3-7,IGLV7-43,IGLV3-1,IGKV1-39,IGLV3-21,IGLV1-44,IGLV1-47,IGHG2,IGKV1-16,IGHV4-39,IGLC3,IGKV3-15,IGHV3-30,IGKV1-5,IGKV1D-16,IGLV2-14,IGKV3D-20,IGKV2D-30,IGKV3-11,IGHG4,IGKV4-1,IGHV4-59,IGHV3-48,FCGR3A,IGHV3-53,IGHV4-34,IGKV3-20,IGHV3-33,IGHV1-2,IGLV6-57,IGHV1-46,IGLV3-25,IGHV3-13,…
GO:BP	response to external biotic stimulus	GO:0043207	4.54232777738824e-37	36.34272153000735	1601	920	211	18123	IGHV3-66,IGHM,IGHV3-74,IGHV3-11,CXCL8,IGHV3-72,IGHV3-64,ANKRD1,ITLN1,IGHV3OR15-7,IGHV3-23,IGHV2-5,TREM2,IGHV3-15,IGHV3OR16-8,SLC11A1,IGHV3-20,IGHV7-81,LILRA5,IGHV2OR16-5,IGLC2,LILRA2,IGHV3-7,IGHV2-26,HAMP,IGHV3-35,C4B,CCL3L3,IGHV1-3,IGHV1-18,CCL15,IGHV3OR16-12,CCL11,AZU1,IGHG2,IGHV4-39,APOE,IGLC3,JCHAIN,IGHV3-30,CXCL6,IGHV3-73,IGHE,SIRPB1,CCL3,IGHG4,CD180,IGHV4-59,IGHV3-48,APOBEC3A,IGHV1-24,IGHV3…
GO:BP	biological process involved in interspecies interaction between organisms	GO:0044419	5.472615095868611e-37	36.26180509591352	1768	920	224	18123	IGHV3-66,IGHM,IGHV3-74,IGHV3-11,CXCL8,IGHV3-72,IGHV3-64,ANKRD1,ITLN1,IGHV3OR15-7,IGHV3-23,IGHV2-5,TREM2,IGHV3-15,IGHV3OR16-8,SLC11A1,IGHV3-20,IGHV7-81,LILRA5,IGHV2OR16-5,IGLC2,LILRA2,IGHV3-7,IGHV2-26,HAMP,IGHV3-35,C4B,CCL3L3,IGHV1-3,IGHV1-18,CCL15,IGHV3OR16-12,CCL11,AZU1,IGHG2,IGHV4-39,APOE,IGLC3,JCHAIN,IGHV3-30,CXCL6,IGHV3-73,IGHE,SIRPB1,CCL3,IGHG4,CD180,IGHV4-59,IGHV3-48,APOBEC3A,IGHV1-24,IGHV3…
GO:BP	Fc receptor mediated stimulatory signaling pathway	GO:0002431	6.359426789727852e-37	36.196582027948615	141	920	60	18123	IGKV1D-12,IGHV3-11,IGKV5-2,IGKV1-33,IGKV1D-33,IGKV1D-39,IGLV3-19,IGHV3-23,IGLV2-11,IGHV2-5,IGKV1-12,IGKV1-17,IGLC2,IGHV3-7,IGLV7-43,IGLV3-1,IGKV1-39,IGLV3-21,IGLV1-44,IGLV1-47,IGHG2,IGKV1-16,IGHV4-39,IGLC3,IGKV3-15,IGHV3-30,IGKV1-5,IGKV1D-16,IGLV2-14,IGKV3D-20,IGKV2D-30,IGKV3-11,IGHG4,IGKV4-1,IGHV4-59,IGHV3-48,FCGR3A,IGHV3-53,IGHV4-34,IGKV3-20,IGHV3-33,IGHV1-2,IGLV6-57,IGHV1-46,IGLV3-25,IGHV3-13,…
GO:BP	negative regulation of immune system process	GO:0002683	6.410992142123859e-37	36.19307475542548	614	920	122	18123	IGKV1D-12,IGHV3-11,IGKV5-2,IGKV1-33,IGKV1D-33,IGKV1D-39,IGLV3-19,IGHV3-23,IGLV2-11,IGHV2-5,IGKV1-12,IGKV1-17,IGLC2,IGHV3-7,IGLV7-43,IGLV3-1,IGKV1-39,IGLV3-21,IGLV1-44,IGLV1-47,IGHG2,IGKV1-16,IGHV4-39,IGLC3,IGKV3-15,IGHV3-30,IGKV1-5,IGKV1D-16,IGLV2-14,IGKV3D-20,IGKV2D-30,IGKV3-11,CCL3,TNFSF18,IGHG4,IGKV4-1,IGHV4-59,IGHV3-48,FCGR3A,IGHV3-53,IGHV4-34,MERTK,GPNMB,VSIG4,CD68,IGKV3-20,IGHV3-33,IGHV1-2,…
GO:BP	negative regulation of immune response	GO:0050777	1.3582606091148051e-36	35.86701689408955	373	920	94	18123	IGKV1D-12,IGHV3-11,IGKV5-2,IGKV1-33,IGKV1D-33,IGKV1D-39,IGLV3-19,IGHV3-23,IGLV2-11,IGHV2-5,IGKV1-12,IGKV1-17,IGLC2,IGHV3-7,IGLV7-43,IGLV3-1,IGKV1-39,IGLV3-21,IGLV1-44,IGLV1-47,IGHG2,IGKV1-16,IGHV4-39,IGLC3,IGKV3-15,IGHV3-30,IGKV1-5,IGKV1D-16,IGLV2-14,IGKV3D-20,IGKV2D-30,IGKV3-11,TNFSF18,IGHG4,IGKV4-1,IGHV4-59,IGHV3-48,FCGR3A,IGHV3-53,IGHV4-34,VSIG4,IGKV3-20,IGHV3-33,IGHV1-2,IGLV6-57,IGHV1-46,IGLV…
GO:BP	neutrophil mediated immunity	GO:0002446	1.5847850072943388e-36	35.80002964605112	500	920	109	18123	OLR1,SLC11A1,AZU1,CXCL6,FTL,SIRPB1,CTSD,FUCA1,C5AR1,MCEMP1,CD68,SIGLEC9,S100A9,CSTB,C3AR1,CD177,CTSZ,ASAH1,TYROBP,CTSB,S100A12,HPSE,FPR1,PSAP,FCER1G,CD14,PRAM1,OSCAR,SIGLEC14,FCGR2A,PLAUR,GM2A,CR1,SIGLEC5,SDCBP,LAIR1,RAP2B,LILRB3,GLA,ADGRE3,FPR2,IQGAP2,NPC2,LGALS3,FTH1,TLR2,FCAR,MPO,ITGAX,GRN,IDH1,VAT1,TRPM2,NFAM1,GNS,IGF2R,SERPINA1,NEU1,CTSS,S100A11,PLEKHO2,CTSA,HEXB,SIRPA,CD300A,FGR,CYFIP1,CXCL…
GO:BP	regulation of leukocyte activation	GO:0002694	5.581999073819738e-36	35.253210239906686	617	920	121	18123	IGHV3-66,IGHM,IGHV3-74,IGHV3-11,IGHV3-72,IGHV3-64,IGHV3OR15-7,IGHV3-23,IGHV2-5,TREM2,IGHV3-15,IGHV3OR16-8,IGHV3-20,IGHV7-81,IGHV2OR16-5,IGLC2,IGHV3-7,IGHV2-26,HAMP,IGHV3-35,IGHV1-3,IGHV1-18,IGHV3OR16-12,IGHG2,IGHV4-39,IGLC3,IGHV3-30,IGHV3-73,IGHE,SIRPB1,CCL3,TNFSF18,IGHG4,IGHV4-59,IGHV3-48,IGHV1-24,IGHV3-53,IGHV4-34,MERTK,IGHV4-28,GPNMB,IGHV1OR21-1,IGLL5,VSIG4,IGHV3-38,IGHV6-1,IGHV3-33,IGHV1-2,IG…
GO:BP	peptide cross-linking	GO:0018149	7.966076173723638e-36	35.098755545068336	96	920	50	18123	IGKV1D-12,IGHV3-11,IGKV5-2,IGKV1-33,IGKV1D-33,IGKV1D-39,IGLV3-19,IGHV3-23,IGLV2-11,IGHV2-5,IGKV1-12,IGKV1-17,IGLC2,IGHV3-7,IGLV7-43,IGLV3-1,IGKV1-39,IGLV3-21,IGLV1-44,IGLV1-47,IGHG2,IGKV1-16,IGHV4-39,IGLC3,IGKV3-15,IGHV3-30,IGKV1-5,IGKV1D-16,IGLV2-14,IGKV3D-20,IGKV2D-30,IGKV3-11,IGHG4,IGKV4-1,IGHV4-59,IGHV3-48,FCGR3A,IGHV3-53,IGHV4-34,IGKV3-20,IGHV3-33,IGHV1-2,IGLV6-57,IGHV1-46,IGLV3-25,IGHV3-13,…
GO:BP	receptor-mediated endocytosis	GO:0006898	1.3350545223061456e-35	34.87450099778017	335	920	88	18123	IGKV1D-12,IGHV3-11,CXCL8,IGKV5-2,IGKV1-33,IGKV1D-33,IGKV1D-39,IGLV3-19,APOC1,IGHV3-23,IGLV2-11,IGHV2-5,IGKV1-12,MSR1,IGKV1-17,IGLC2,IGHV3-7,IGLV7-43,IGLV3-1,IGKV1-39,IGLV3-21,IGLV1-44,IGLV1-47,IGKV1-16,IGHV4-39,APOE,IGLC3,JCHAIN,IGKV3-15,IGHV3-30,IGKV1-5,IGKV1D-16,IGLV2-14,IGKV3D-20,IGKV2D-30,NECAB2,IGKV3-11,HTR2B,IGKV4-1,IGHV4-59,IGHV3-48,IGHV3-53,IGHV4-34,CTSL,IGKV3-20,IGHV3-33,IGHV1-2,IGLV6-57…
GO:BP	transport	GO:0006810	1.6547350571330376e-35	34.78127153206116	5214	920	447	18123	IGKV1D-12,IGHV3-66,IGHM,CD5L,IGHV3-74,SCN10A,CHRNA1,SPP1,PKD2L1,IGHV3-11,CXCL8,IGHV3-72,IGHV3-64,IGKV5-2,ANKRD1,IGKV1-33,ITLN1,IGKV1D-33,IGKV1D-39,IGLV3-19,APOC1,IGHV3OR15-7,IGHV3-23,IGLV2-11,IGHV2-5,OLR1,TREM2,IGHV3-15,IGHV3OR16-8,SLC11A1,IGHV3-20,IGKV1-12,IGHV7-81,MSR1,LILRA5,IGKV1-17,IGHV2OR16-5,IGLC2,LILRA2,IGHV3-7,IGHV2-26,HAMP,IGHV3-35,C4B,IGLV7-43,IGHV1-3,IGLV3-1,IGHV1-18,KCNJ5,IGHV3OR16-1…
GO:BP	regulation of B cell activation	GO:0050864	3.641025165342198e-34	33.43877631938204	197	920	67	18123	IGHV3-66,IGHM,IGHV3-74,IGHV3-11,IGHV3-72,IGHV3-64,IGHV3OR15-7,IGHV3-23,IGHV2-5,IGHV3-15,IGHV3OR16-8,IGHV3-20,IGHV7-81,IGHV2OR16-5,IGLC2,IGHV3-7,IGHV2-26,IGHV3-35,IGHV1-3,IGHV1-18,IGHV3OR16-12,IGHG2,IGHV4-39,IGLC3,IGHV3-30,IGHV3-73,IGHE,IGHG4,IGHV4-59,IGHV3-48,IGHV1-24,IGHV3-53,IGHV4-34,IGHV4-28,IGHV1OR21-1,IGLL5,IGHV3-38,IGHV6-1,IGHV3-33,IGHV1-2,IGHV1-46,IL10,IGHV3-13,IGHG1,IGHV3-43,MZB1,IGHV3-49…
GO:BP	regulated exocytosis	GO:0045055	9.896236948944908e-34	33.00452991479493	790	920	135	18123	OLR1,SLC11A1,AZU1,FTL,SIRPB1,CCL3,CTSD,FUCA1,C5AR1,MCEMP1,CD68,SIGLEC9,S100A9,CSTB,C3AR1,CD177,CTSZ,ASAH1,FCGR2B,TYROBP,HGF,CTSB,S100A12,SCIN,HPSE,FPR1,PSAP,FCER1G,CD14,PRAM1,OSCAR,SIGLEC14,FCGR2A,CD84,PLAUR,SNCA,LHFPL2,CALM3,GM2A,CR1,SIGLEC5,SDCBP,LAIR1,RAP2B,MILR1,LILRB3,GLA,ADGRE3,A2M,FPR2,IQGAP2,NPC2,LGALS3,ADGRE2,FTH1,HMOX1,TLR2,FCAR,MPO,ITGAX,GRN,SCCPDH,IDH1,VAT1,TRPM2,C12ORF4,NFAM1,GNS,IGF…
GO:BP	establishment of localization	GO:0051234	1.4526302462278559e-32	31.837844917332063	5364	920	448	18123	IGKV1D-12,IGHV3-66,IGHM,CD5L,IGHV3-74,SCN10A,CHRNA1,SPP1,PKD2L1,IGHV3-11,CXCL8,IGHV3-72,IGHV3-64,IGKV5-2,ANKRD1,IGKV1-33,ITLN1,IGKV1D-33,IGKV1D-39,IGLV3-19,APOC1,IGHV3OR15-7,IGHV3-23,IGLV2-11,IGHV2-5,OLR1,TREM2,IGHV3-15,IGHV3OR16-8,SLC11A1,IGHV3-20,IGKV1-12,IGHV7-81,MSR1,LILRA5,IGKV1-17,IGHV2OR16-5,IGLC2,LILRA2,IGHV3-7,IGHV2-26,HAMP,IGHV3-35,C4B,IGLV7-43,IGHV1-3,IGLV3-1,IGHV1-18,KCNJ5,IGHV3OR16-1…
GO:BP	B cell receptor signaling pathway	GO:0050853	1.987641393166732e-32	31.701661967532907	135	920	55	18123	IGHV3-66,IGHM,IGHV3-74,IGHV3-11,IGHV3-72,IGHV3-64,IGHV3OR15-7,IGHV3-23,IGHV2-5,IGHV3-15,IGHV3OR16-8,IGHV3-20,IGHV7-81,IGHV2OR16-5,IGLC2,IGHV3-7,IGHV2-26,IGHV3-35,IGHV1-3,IGHV1-18,IGHV3OR16-12,IGHG2,IGHV4-39,IGLC3,IGHV3-30,IGHV3-73,IGHE,IGHG4,IGHV4-59,IGHV3-48,IGHV1-24,IGHV3-53,IGHV4-34,IGHV4-28,IGHV1OR21-1,IGLL5,IGHV3-38,IGHV6-1,IGHV3-33,IGHV1-2,IGHV1-46,IGHV3-13,IGHG1,IGHV3-43,IGHV3-49,FCGR2B,IG…
GO:BP	positive regulation of cell activation	GO:0050867	2.874404111249561e-32	31.54145217463317	426	920	95	18123	IGHV3-66,IGHM,IGHV3-74,IGHV3-11,IGHV3-72,IGHV3-64,IGHV3OR15-7,IGHV3-23,IGHV2-5,TREM2,IGHV3-15,IGHV3OR16-8,IGHV3-20,IGHV7-81,LILRA5,IGHV2OR16-5,IGLC2,LILRA2,IGHV3-7,IGHV2-26,HAMP,IGHV3-35,IGHV1-3,IGHV1-18,IGHV3OR16-12,IGHG2,IGHV4-39,IGLC3,IGHV3-30,IGHV3-73,IGHE,SIRPB1,CCL3,IGHG4,IGHV4-59,IGHV3-48,IGHV1-24,IGHV3-53,IGHV4-34,IGHV4-28,IGHV1OR21-1,IGLL5,IGHV3-38,IGHV6-1,IGHV3-33,IGHV1-2,IGHV1-46,IL10,…
GO:BP	negative regulation of inflammatory response to antigenic stimulus	GO:0002862	8.532848992534018e-32	31.068905940092137	206	920	66	18123	IGKV1D-12,IGHV3-11,IGKV5-2,IGKV1-33,IGKV1D-33,IGKV1D-39,IGLV3-19,IGHV3-23,IGLV2-11,IGHV2-5,IGKV1-12,IGKV1-17,IGLC2,IGHV3-7,IGLV7-43,IGLV3-1,IGKV1-39,IGLV3-21,IGLV1-44,IGLV1-47,IGHG2,IGKV1-16,IGHV4-39,IGLC3,IGKV3-15,IGHV3-30,IGKV1-5,IGKV1D-16,IGLV2-14,IGKV3D-20,IGKV2D-30,IGKV3-11,IGHG4,IGKV4-1,IGHV4-59,IGHV3-48,FCGR3A,IGHV3-53,IGHV4-34,IGKV3-20,IGHV3-33,IGHV1-2,IGLV6-57,IGHV1-46,IGLV3-25,MC4R,IL10…
GO:BP	positive regulation of B cell activation	GO:0050871	1.5405355279447927e-31	30.81232828149994	151	920	57	18123	IGHV3-66,IGHM,IGHV3-74,IGHV3-11,IGHV3-72,IGHV3-64,IGHV3OR15-7,IGHV3-23,IGHV2-5,IGHV3-15,IGHV3OR16-8,IGHV3-20,IGHV7-81,IGHV2OR16-5,IGLC2,IGHV3-7,IGHV2-26,IGHV3-35,IGHV1-3,IGHV1-18,IGHV3OR16-12,IGHG2,IGHV4-39,IGLC3,IGHV3-30,IGHV3-73,IGHE,IGHG4,IGHV4-59,IGHV3-48,IGHV1-24,IGHV3-53,IGHV4-34,IGHV4-28,IGHV1OR21-1,IGLL5,IGHV3-38,IGHV6-1,IGHV3-33,IGHV1-2,IGHV1-46,IL10,IGHV3-13,IGHG1,IGHV3-43,IGHV3-49,IGHV…
GO:BP	response to bacterium	GO:0009617	7.195269098669847e-31	30.14295295907526	743	920	126	18123	IGHV3-66,IGHM,IGHV3-74,IGHV3-11,CXCL8,IGHV3-72,IGHV3-64,ANKRD1,IGHV3OR15-7,IGHV3-23,IGHV2-5,TREM2,IGHV3-15,IGHV3OR16-8,SLC11A1,IGHV3-20,IGHV7-81,IGHV2OR16-5,IGLC2,LILRA2,IGHV3-7,IGHV2-26,HAMP,IGHV3-35,C4B,IGHV1-3,IGHV1-18,IGHV3OR16-12,AZU1,IGHG2,IGHV4-39,IGLC3,JCHAIN,IGHV3-30,CXCL6,IGHV3-73,IGHE,CCL3,IGHG4,CD180,IGHV4-59,IGHV3-48,IGHV1-24,IGHV3-53,IGHV4-34,IGHV4-28,IGHV1OR21-1,C5AR1,IGLL5,LY86,IG…
GO:BP	response to stimulus	GO:0050896	8.005581336529324e-31	30.096607125695986	9487	920	658	18123	IGKV1D-12,IGHV3-66,IGHM,CD5L,IGHV3-74,IGLV7-46,AGRP,IGKV1-8,CHRNA1,SPP1,IGLV4-60,PKD2L1,IGHV3-11,IGLV8-61,CXCL8,IGHV3-72,IGHV3-64,IGKV5-2,ANKRD1,SIGLEC8,IGKV2D-29,IGLV10-54,IGKV1-33,IGLV5-48,TMIGD3,ITLN1,IGKV6D-21,IGKV1D-33,ALK,IGKV1D-39,IGLV3-19,MMP1,APOC1,IGHV3OR15-7,UTS2,RAB42,IGHV3-23,IGLV2-18,IGLV2-11,IGHV2-5,OLR1,TREM2,IGHV3-15,IGLV4-69,IGHV3OR16-8,SLC11A1,MMP13,IGHV3-20,IGKV1-12,OR52K1,WT1…
GO:BP	regulation of inflammatory response to antigenic stimulus	GO:0002861	8.887213138707881e-31	30.051234404184747	220	920	67	18123	IGKV1D-12,IGHV3-11,IGKV5-2,IGKV1-33,IGKV1D-33,IGKV1D-39,IGLV3-19,IGHV3-23,IGLV2-11,IGHV2-5,IGKV1-12,IGKV1-17,IGLC2,IGHV3-7,IGLV7-43,IGLV3-1,IGKV1-39,IGLV3-21,IGLV1-44,IGLV1-47,IGHG2,IGKV1-16,IGHV4-39,IGLC3,IGKV3-15,IGHV3-30,IGKV1-5,IGKV1D-16,IGLV2-14,IGKV3D-20,IGKV2D-30,IGKV3-11,IGHG4,IGKV4-1,IGHV4-59,IGHV3-48,FCGR3A,IGHV3-53,IGHV4-34,IGKV3-20,IGHV3-33,IGHV1-2,IGLV6-57,IGHV1-46,IGLV3-25,MC4R,IL10…
GO:BP	regulation of leukocyte chemotaxis	GO:0002688	0.00010353324658674758	3.9849201672058667	122	920	23	18123	CXCL8,LGMN,CCL3,TNFSF18,C5AR1,CCL4,C3AR1,PLA2G7,CCR1,DDTL,MPP1,CCL2,FPR2,AIF1,XCL2,CMKLR1,LYN,TRPV4,ADAM10,RIN3,MOSPD2,SPI1,BST1
GO:BP	positive regulation of ERK1 and ERK2 cascade	GO:0070374	0.0001041716098590343	3.982250624237341	215	920	32	18123	TREM2,CCL3L3,CCL15,CCL11,APOE,NECAB2,CCL3,HTR2B,GPNMB,C5AR1,CCL4,CCL18,CCR1,MARCO,HLA-DRB1,ADCYAP1,DDTL,CCL4L2,CCL8,CCL2,HAVCR2,TLR4,FPR2,XCL2,ARHGAP8,CCL23,ARRB2,TRPV4,NTRK1,PDE8A,SCIMP,ATP6AP1
GO:BP	regulation of neutrophil activation	GO:1902563	0.00010444825360030939	3.9810988171301975	13	920	8	18123	CD177,FCGR2B,PRAM1,GRN,CD300A,PTAFR,ITGB2,SPI1
GO:BP	toll-like receptor signaling pathway	GO:0002224	0.00012425081644710422	3.9057007488537274	163	920	27	18123	LILRA2,LGMN,RSAD2,CTSL,S100A9,CTSB,TLR7,CD14,LY96,PIK3AP1,HAVCR2,TLR4,OAS1,TLR2,SMPDL3B,CTSS,CD300A,LYN,CD300LF,BTK,ARRB2,UNC93B1,SCIMP,TLR5,TNIP3,ITGB2,CYBA
GO:BP	tumor necrosis factor superfamily cytokine production	GO:0071706	0.00014075167589090018	3.8515464254227108	185	920	29	18123	TREM2,LILRA5,LILRA2,AZU1,CCL3,GPNMB,ACP5,IL10,TYROBP,DDTL,CD14,LY96,HAVCR2,TLR4,LPL,CD86,OAS1,OAS3,TLR2,SIRPA,OAS2,ARRB2,CYBB,PTPRJ,IFNGR1,EPHB2,PTAFR,UBE2J1,CYBA
GO:BP	regulation of tumor necrosis factor superfamily cytokine production	GO:1903555	0.00014075167589090018	3.8515464254227108	185	920	29	18123	TREM2,LILRA5,LILRA2,AZU1,CCL3,GPNMB,ACP5,IL10,TYROBP,DDTL,CD14,LY96,HAVCR2,TLR4,LPL,CD86,OAS1,OAS3,TLR2,SIRPA,OAS2,ARRB2,CYBB,PTPRJ,IFNGR1,EPHB2,PTAFR,UBE2J1,CYBA
GO:BP	homeostatic process	GO:0042592	0.00014604313594489686	3.8355188501338273	1985	920	153	18123	SCN10A,CHRNA1,SPP1,ALK,TREM2,SLC11A1,HAMP,CCL15,CCL11,LIPA,APOE,JCHAIN,CXCL6,FTL,FABP3,PTPRN,CCL3,HTR2B,FFAR1,MERTK,ACOXL,C5AR1,TRPM8,ATP6V0D2,CCRL2,S100A9,ACP5,POTEF,NTSR1,CYTL1,ALDH1A1,C3AR1,TNFRSF17,MC4R,PPARG,APOC2,SCD,CCR1,SLC1A3,HLA-DRB1,ADCYAP1,AKR1B1,SOAT1,AQP9,FPR1,CCL8,RAB20,OSCAR,CCL2,IFIT1,CA2,GRM1,BHLHA15,SNCA,IGHA1,FPR3,ISG15,CALM3,TLR4,HFE,ATP1B1,LPL,JSRP1,MCOLN1,TBXAS1,TPP1,FPR2,N…
GO:BP	regulation of cell-cell adhesion	GO:0022407	0.00015840881291898315	3.8002206605267337	450	920	51	18123	SIRPB1,TNFSF18,GPNMB,VSIG4,IL10,FCGR2B,HLA-DRB1,CCL2,PLAUR,HAVCR2,CR1,TNFSF9,HFE,LGALS9C,CD86,TNFSF4,LGALS3,LAG3,CD83,LAPTM5,AIF1,TIGIT,EBI3,LILRB4,LGALS1,HLA-DMB,SIRPA,CD300A,LYN,RAG1,TFRC,SOCS6,TRPV4,LILRB2,FXYD5,GRB2,SERPINE2,VNN1,KIF26B,DUSP10,CD160,PTAFR,PIK3R6,PDCD1,TNFSF13B,ITGB2,CD80,SPI1,UBASH3B,DTX1,LOXL3
GO:BP	negative regulation of T cell activation	GO:0050868	0.00016571053779511973	3.7806498732296965	125	920	23	18123	TNFSF18,GPNMB,VSIG4,IL10,FCGR2B,HLA-DRB1,HAVCR2,CR1,HFE,LGALS9C,CD86,TNFSF4,LGALS3,LAG3,LAPTM5,TIGIT,LILRB4,CD300A,SOCS6,LILRB2,CD80,DTX1,LOXL3
GO:BP	cellular chemical homeostasis	GO:0055082	0.00018254855050101908	3.738621611149796	854	920	80	18123	SLC11A1,HAMP,CCL15,CCL11,APOE,FTL,PTPRN,CCL3,HTR2B,FFAR1,C5AR1,TRPM8,ATP6V0D2,CCRL2,S100A9,NTSR1,C3AR1,CCR1,SLC1A3,HLA-DRB1,ADCYAP1,FPR1,CCL8,RAB20,CA2,GRM1,SNCA,FPR3,CALM3,HFE,ATP1B1,JSRP1,MCOLN1,TBXAS1,FPR2,LACC1,FTH1,P2RX4,HMOX1,SLC46A1,KCNMA1,DMXL2,GRN,CMKLR1,LGALS1,JPH4,TRPM2,ATP6V1C1,ATP13A3,CAPN3,CLN6,HK2,HEXB,LYN,CCL23,TFRC,RMDN3,HVCN1,ATP6V0A1,ATP6V1B2,TRPV4,ATP6V0D1,RAB39A,GSTO1,CYB561A…
GO:BP	respiratory burst	GO:0045730	0.00018330357077886447	3.7368290748389166	35	920	12	18123	SLC11A1,JCHAIN,IGHA1,MPO,GRN,CYBB,HCK,DUSP10,NCF2,NCF1,CYBA,NCF4
GO:BP	negative regulation of immune effector process	GO:0002698	0.00019310561023338227	3.7142051086234718	107	920	21	18123	TNFSF18,VSIG4,IL10,FCGR2B,CD84,HAVCR2,CD22,CR1,HFE,A2M,TNFSF4,LGALS3,HMOX1,GRN,LILRB4,CD300A,ARRB2,DUSP10,SPI1,CD59,LOXL3
GO:BP	positive regulation of multicellular organismal process	GO:0051240	0.00021123924377958512	3.67522539592195	1497	920	122	18123	CXCL8,TREM2,SLC11A1,WT1,LILRA5,LILRA2,HAMP,CCL11,AZU1,NLRP12,APOE,CCL3,WNT2,HTR2B,RSAD2,C5AR1,TRPM8,RGS4,ENAM,NTSR1,C3AR1,ANGPT4,IL10,SLC6A3,PPARG,APOC2,SCD,CCR1,HLA-DRB1,TYROBP,HGF,ADCYAP1,SULF1,TLR7,DDTL,HPSE,NLRC4,FCER1G,CD14,LY96,ADAM12,CA2,HAVCR2,ISG15,CR1,TLR4,SDCBP,TNFSF9,LPL,CD86,TBXAS1,TNFSF4,LACC1,CD83,OAS1,ABCA1,HMOX1,OAS3,LAPTM5,PLXNC1,TLR2,AIF1,TIGIT,POU2AF1,EBI3,ITGAX,GRN,CMKLR1,LIL…
GO:BP	regulation of T cell activation	GO:0050863	0.0002366751365603447	3.6258473636248154	341	920	42	18123	SIRPB1,TNFSF18,GPNMB,VSIG4,IL10,FCGR2B,HLA-DRB1,CCL2,HAVCR2,CR1,TNFSF9,HFE,LGALS9C,CD86,TNFSF4,LGALS3,LAG3,CD83,LAPTM5,AIF1,TIGIT,EBI3,LILRB4,LGALS1,HLA-DMB,SIRPA,CD300A,LYN,RAG1,TFRC,SOCS6,LILRB2,GRB2,VNN1,DUSP10,CD160,PIK3R6,PDCD1,TNFSF13B,CD80,DTX1,LOXL3
GO:BP	lipopolysaccharide-mediated signaling pathway	GO:0031663	0.00024205989583208522	3.616077157941834	57	920	15	18123	LILRA2,CCL3,CD180,LY86,CD14,LY96,CCL2,TLR4,SCARB1,TLR2,LYN,HCK,SCIMP,PTAFR,SPI1
GO:BP	cellular monovalent inorganic cation homeostasis	GO:0030004	0.00024928757799354165	3.6032993618623257	118	920	22	18123	SLC11A1,ATP6V0D2,SLC1A3,RAB20,CA2,ATP1B1,LACC1,KCNMA1,DMXL2,GRN,ATP6V1C1,CLN6,HVCN1,ATP6V0A1,ATP6V1B2,ATP6V0D1,RAB39A,ATP6V1F,PPT1,ATP6AP2,ATP6AP1,ATP6V0E1
GO:BP	vacuolar acidification	GO:0007035	0.00026367364739572125	3.578933273174037	24	920	10	18123	SLC11A1,ATP6V0D2,DMXL2,GRN,CLN6,ATP6V0A1,ATP6V0D1,PPT1,ATP6AP2,ATP6V0E1
GO:BP	ganglioside catabolic process	GO:0006689	0.0002686961183437425	3.570738607456187	7	920	6	18123	NEU4,GM2A,NEU1,HEXB,HEXA,NEU3
GO:BP	iron ion transport	GO:0006826	0.00027260704205566306	3.5644629295489842	82	920	18	18123	SLC11A1,HAMP,FTL,ATP6V0D2,HFE,MCOLN1,ABCC5,FTH1,SLC46A1,ATP6V1C1,TFRC,ATP6V0A1,ATP6V1B2,ATP6V0D1,ATP6V1F,FLVCR2,ATP6AP1,ATP6V0E1
GO:BP	tumor necrosis factor production	GO:0032640	0.00028032869591152523	3.5523324433094796	180	920	28	18123	TREM2,LILRA5,LILRA2,AZU1,CCL3,GPNMB,ACP5,IL10,TYROBP,DDTL,CD14,LY96,HAVCR2,TLR4,LPL,OAS1,OAS3,TLR2,SIRPA,OAS2,ARRB2,CYBB,PTPRJ,IFNGR1,EPHB2,PTAFR,UBE2J1,CYBA
GO:BP	regulation of tumor necrosis factor production	GO:0032680	0.00028032869591152523	3.5523324433094796	180	920	28	18123	TREM2,LILRA5,LILRA2,AZU1,CCL3,GPNMB,ACP5,IL10,TYROBP,DDTL,CD14,LY96,HAVCR2,TLR4,LPL,OAS1,OAS3,TLR2,SIRPA,OAS2,ARRB2,CYBB,PTPRJ,IFNGR1,EPHB2,PTAFR,UBE2J1,CYBA
GO:BP	superoxide anion generation	GO:0042554	0.0005164071884412521	3.287007720939621	38	920	12	18123	ACP5,CD177,TYROBP,FPR2,HVCN1,NOX4,CYBB,NCF2,NCF1,ITGB2,CYBA,NCF4
GO:BP	regulation of multicellular organismal process	GO:0051239	0.0005364815973941297	3.2704451707851794	2888	920	204	18123	SCN10A,SPP1,CXCL8,TMIGD3,APOC1,TREM2,SLC11A1,WT1,LILRA5,LILRA2,HAMP,KCNJ5,CCL11,AZU1,NLRP12,LGMN,APOE,CXCL6,KCNH6,CCL3,WNT2,TNFSF18,HTR2B,GDF15,FFAR1,RSAD2,MERTK,GPNMB,C5AR1,TRPM8,VSIG4,CTSL,RGS4,ENAM,ACP5,NTSR1,CHRFAM7A,PLD3,ALDH1A1,C3AR1,ANGPT4,MC4R,IL10,SLC6A3,PPARG,APOC2,SCD,CCR1,FCGR2B,HLA-DRB1,TYROBP,HGF,ADCYAP1,SULF1,TLR7,SGK1,SCIN,DDTL,HPSE,MGLL,NLRC4,FCER1G,CD14,OSCAR,LY96,NRP2,CD84,ADAM…
GO:BP	regulation of cellular pH	GO:0030641	0.000582780498866859	3.2344949891192956	95	920	19	18123	SLC11A1,ATP6V0D2,RAB20,CA2,LACC1,DMXL2,GRN,ATP6V1C1,CLN6,HVCN1,ATP6V0A1,ATP6V1B2,ATP6V0D1,RAB39A,ATP6V1F,PPT1,ATP6AP2,ATP6AP1,ATP6V0E1
GO:BP	leukocyte differentiation	GO:0002521	0.000669172871842291	3.174461673579348	566	920	58	18123	TREM2,CCL3,TNFSF18,RSAD2,MERTK,CTSL,IL10,PPARG,CCR1,FCGR2B,HLA-DRB1,TYROBP,FCER1G,OSCAR,CA2,CEBPE,C1QC,CR1,TLR4,TNFSF9,LILRB3,CD86,TNFSF4,GPR137B,LAG3,CD83,TLR2,POU2AF1,LILRB4,LGALS1,TRPM2,DCSTAMP,NFAM1,LYN,RAG1,TFRC,BTK,LILRB2,MAFB,DNAJB9,NTRK1,VNN1,MR1,PTPRJ,OSTM1,DUSP10,MITF,PIK3R6,ATP6AP1,CD8A,NRROS,GBA,TNFSF13B,CD80,SPI1,UBASH3B,DTX1,LOXL3
GO:BP	regulation of leukocyte migration	GO:0002685	0.0008430412680207206	3.074151165547255	212	920	30	18123	CXCL8,TREM2,LGMN,CCL3,TNFSF18,C5AR1,CCL4,C3AR1,PLA2G7,CCR1,DDTL,CCL8,MPP1,CCL2,FPR2,LGALS3,P2RX4,HMOX1,AIF1,XCL2,CMKLR1,CD300A,LYN,TRPV4,ADAM10,RIN3,MOSPD2,PTAFR,SPI1,BST1
GO:BP	antigen processing and presentation	GO:0019882	0.0009278415887913552	3.0325261649302195	236	920	32	18123	TREM2,SLC11A1,LGMN,CTSD,CTSL,CD68,HLA-DQA1,FCGR2B,HLA-DRB1,FCGR1B,FCER1G,FCGR1A,HFE,HLA-DRB5,LAG3,AP1S2,IFI30,CTSS,HLA-DMB,HLA-DMA,CYBB,LILRB2,AP1B1,RAB32,MR1,BCAP31,NCF2,CD8A,GBA,NCF1,CYBA,NCF4
GO:BP	regulation of lymphocyte activation	GO:0051249	2.8729170108518272e-30	29.541676919169788	523	920	103	18123	IGHV3-66,IGHM,IGHV3-74,IGHV3-11,IGHV3-72,IGHV3-64,IGHV3OR15-7,IGHV3-23,IGHV2-5,IGHV3-15,IGHV3OR16-8,IGHV3-20,IGHV7-81,IGHV2OR16-5,IGLC2,IGHV3-7,IGHV2-26,IGHV3-35,IGHV1-3,IGHV1-18,IGHV3OR16-12,IGHG2,IGHV4-39,IGLC3,IGHV3-30,IGHV3-73,IGHE,SIRPB1,TNFSF18,IGHG4,IGHV4-59,IGHV3-48,IGHV1-24,IGHV3-53,IGHV4-34,MERTK,IGHV4-28,GPNMB,IGHV1OR21-1,IGLL5,VSIG4,IGHV3-38,IGHV6-1,IGHV3-33,IGHV1-2,IGHV1-46,IL10,IGHV…
GO:BP	positive regulation of leukocyte activation	GO:0002696	2.935081003107002e-30	29.532379908482145	414	920	91	18123	IGHV3-66,IGHM,IGHV3-74,IGHV3-11,IGHV3-72,IGHV3-64,IGHV3OR15-7,IGHV3-23,IGHV2-5,TREM2,IGHV3-15,IGHV3OR16-8,IGHV3-20,IGHV7-81,IGHV2OR16-5,IGLC2,IGHV3-7,IGHV2-26,HAMP,IGHV3-35,IGHV1-3,IGHV1-18,IGHV3OR16-12,IGHG2,IGHV4-39,IGLC3,IGHV3-30,IGHV3-73,IGHE,SIRPB1,CCL3,IGHG4,IGHV4-59,IGHV3-48,IGHV1-24,IGHV3-53,IGHV4-34,IGHV4-28,IGHV1OR21-1,IGLL5,IGHV3-38,IGHV6-1,IGHV3-33,IGHV1-2,IGHV1-46,IL10,IGHV3-13,IGHG1…
GO:BP	positive regulation of response to stimulus	GO:0048584	2.1620216693848125e-29	28.665139957539466	2368	920	252	18123	IGKV1D-12,IGHV3-66,IGHM,CD5L,IGHV3-74,IGHV3-11,CXCL8,IGHV3-72,IGHV3-64,IGKV5-2,ANKRD1,IGKV1-33,IGKV1D-33,ALK,IGKV1D-39,IGLV3-19,IGHV3OR15-7,IGHV3-23,IGLV2-11,IGHV2-5,TREM2,IGHV3-15,IGHV3OR16-8,SLC11A1,IGHV3-20,IGKV1-12,IGHV7-81,LILRA5,IGKV1-17,IGHV2OR16-5,IGLC2,LILRA2,IGHV3-7,IGHV2-26,IGHV3-35,C4B,CCL3L3,IGLV7-43,IGHV1-3,IGLV3-1,IGHV1-18,CCL15,IGHV3OR16-12,CCL11,IGKV1-39,IGLV3-21,IGLV1-44,IGLV1-4…
GO:BP	cell surface receptor signaling pathway	GO:0007166	4.0393384305591965e-29	28.393689758524243	3226	920	309	18123	IGKV1D-12,IGHV3-66,IGHM,IGHV3-74,CHRNA1,PKD2L1,IGHV3-11,CXCL8,IGHV3-72,IGHV3-64,IGKV5-2,IGKV1-33,IGKV1D-33,ALK,IGKV1D-39,IGLV3-19,MMP1,IGHV3OR15-7,IGHV3-23,IGLV2-11,IGHV2-5,TREM2,IGHV3-15,IGHV3OR16-8,IGHV3-20,IGKV1-12,IGHV7-81,IGKV1-17,IGHV2OR16-5,IGLC2,LILRA2,IGHV3-7,IGHV2-26,HAMP,IGHV3-35,RFX4,CCL3L3,IGLV7-43,IGHV1-3,IGLV3-1,IGHV1-18,CCL15,IGHV3OR16-12,CCL11,IGKV1-39,IGLV3-21,ITGAD,IGLV1-44,IGL…
GO:BP	exocytosis	GO:0006887	5.0532723356377e-29	28.296427295730194	906	920	138	18123	OLR1,SLC11A1,AZU1,FTL,SIRPB1,CCL3,CTSD,FUCA1,C5AR1,MCEMP1,CD68,SIGLEC9,S100A9,CSTB,C3AR1,CD177,CCR1,CTSZ,ASAH1,FCGR2B,TYROBP,HGF,CTSB,S100A12,SCIN,HPSE,FPR1,PSAP,FCER1G,CD14,CCL8,PRAM1,OSCAR,SIGLEC14,FCGR2A,CD84,PLAUR,SNCA,LHFPL2,CALM3,GM2A,CR1,SIGLEC5,SDCBP,LAIR1,RAP2B,MILR1,LILRB3,GLA,ADGRE3,A2M,FPR2,IQGAP2,NPC2,LGALS3,ADGRE2,FTH1,HMOX1,TLR2,FCAR,MPO,ITGAX,GRN,SCCPDH,IDH1,VAT1,TRPM2,C12ORF4,NFA…
GO:BP	positive regulation of lymphocyte activation	GO:0051251	2.225788138042749e-28	27.652516176415432	366	920	83	18123	IGHV3-66,IGHM,IGHV3-74,IGHV3-11,IGHV3-72,IGHV3-64,IGHV3OR15-7,IGHV3-23,IGHV2-5,IGHV3-15,IGHV3OR16-8,IGHV3-20,IGHV7-81,IGHV2OR16-5,IGLC2,IGHV3-7,IGHV2-26,IGHV3-35,IGHV1-3,IGHV1-18,IGHV3OR16-12,IGHG2,IGHV4-39,IGLC3,IGHV3-30,IGHV3-73,IGHE,SIRPB1,IGHG4,IGHV4-59,IGHV3-48,IGHV1-24,IGHV3-53,IGHV4-34,IGHV4-28,IGHV1OR21-1,IGLL5,IGHV3-38,IGHV6-1,IGHV3-33,IGHV1-2,IGHV1-46,IL10,IGHV3-13,IGHG1,IGHV3-43,IGHV3-…
GO:BP	response to stress	GO:0006950	3.119741464543016e-28	27.50588139481957	4321	920	375	18123	IGKV1D-12,IGHV3-66,IGHM,CD5L,IGHV3-74,SPP1,IGHV3-11,CXCL8,IGHV3-72,IGHV3-64,IGKV5-2,ANKRD1,IGKV1-33,TMIGD3,IGKV1D-33,IGKV1D-39,IGLV3-19,IGHV3OR15-7,IGHV3-23,IGLV2-11,IGHV2-5,OLR1,TREM2,IGHV3-15,IGHV3OR16-8,SLC11A1,IGHV3-20,IGKV1-12,IGHV7-81,LILRA5,IGKV1-17,IGHV2OR16-5,IGLC2,LILRA2,IGHV3-7,IGHV2-26,HAMP,IGHV3-35,C4B,CCL3L3,IGLV7-43,IGHV1-3,IGLV3-1,IGHV1-18,CCL15,IGHV3OR16-12,CCL11,IGKV1-39,IGLV3-2…
GO:BP	regulation of inflammatory response	GO:0050727	5.793178140637368e-28	27.23708311670959	565	920	104	18123	IGKV1D-12,IGHV3-11,IGKV5-2,IGKV1-33,IGKV1D-33,IGKV1D-39,IGLV3-19,IGHV3-23,IGLV2-11,IGHV2-5,TREM2,IGKV1-12,LILRA5,IGKV1-17,IGLC2,IGHV3-7,HAMP,IGLV7-43,IGLV3-1,IGKV1-39,IGLV3-21,IGLV1-44,IGLV1-47,NLRP12,IGHG2,IGKV1-16,MMP3,IGHV4-39,APOE,IGLC3,IGKV3-15,IGHV3-30,IGKV1-5,IGKV1D-16,IGLV2-14,IGKV3D-20,IGKV2D-30,IGKV3-11,CCL3,TNFSF18,IGHG4,IGKV4-1,IGHV4-59,IGHV3-48,FCGR3A,IGHV3-53,IGHV4-34,IGKV3-20,IGHV3…
GO:BP	inflammatory response to antigenic stimulus	GO:0002437	8.673649087059746e-28	27.06179815223987	251	920	68	18123	IGKV1D-12,IGHV3-11,IGKV5-2,IGKV1-33,IGKV1D-33,IGKV1D-39,IGLV3-19,IGHV3-23,IGLV2-11,IGHV2-5,IGKV1-12,IGKV1-17,IGLC2,IGHV3-7,IGLV7-43,IGLV3-1,IGKV1-39,IGLV3-21,IGLV1-44,IGLV1-47,IGHG2,IGKV1-16,IGHV4-39,IGLC3,IGKV3-15,IGHV3-30,IGKV1-5,IGKV1D-16,IGLV2-14,IGKV3D-20,IGKV2D-30,IGKV3-11,IGHG4,IGKV4-1,IGHV4-59,IGHV3-48,FCGR3A,IGHV3-53,IGHV4-34,CD68,IGKV3-20,IGHV3-33,IGHV1-2,IGLV6-57,IGHV1-46,IGLV3-25,MC4R…
GO:BP	defense response to bacterium	GO:0042742	1.3398661862642605e-27	26.872938572880653	349	920	80	18123	IGHV3-66,IGHM,IGHV3-74,IGHV3-11,IGHV3-72,IGHV3-64,IGHV3OR15-7,IGHV3-23,IGHV2-5,TREM2,IGHV3-15,IGHV3OR16-8,SLC11A1,IGHV3-20,IGHV7-81,IGHV2OR16-5,IGLC2,IGHV3-7,IGHV2-26,HAMP,IGHV3-35,IGHV1-3,IGHV1-18,IGHV3OR16-12,AZU1,IGHG2,IGHV4-39,IGLC3,JCHAIN,IGHV3-30,CXCL6,IGHV3-73,IGHE,IGHG4,IGHV4-59,IGHV3-48,IGHV1-24,IGHV3-53,IGHV4-34,IGHV4-28,IGHV1OR21-1,C5AR1,IGLL5,IGHV3-38,IGHV6-1,IGKV3-20,IGHV3-33,IGHV1-2…
GO:BP	regulation of response to external stimulus	GO:0032101	8.921375892359827e-27	26.04956816172484	1238	920	162	18123	IGKV1D-12,SPP1,IGHV3-11,CXCL8,IGKV5-2,IGKV1-33,IGKV1D-33,IGKV1D-39,IGLV3-19,IGHV3-23,IGLV2-11,IGHV2-5,TREM2,IGKV1-12,LILRA5,IGKV1-17,IGLC2,LILRA2,IGHV3-7,HAMP,IGLV7-43,IGLV3-1,IGKV1-39,IGLV3-21,IGLV1-44,IGLV1-47,AZU1,NLRP12,IGHG2,IGKV1-16,MMP3,IGHV4-39,LGMN,APOE,IGLC3,IGKV3-15,IGHV3-30,CXCL6,IGKV1-5,IGKV1D-16,IGLV2-14,IGKV3D-20,IGKV2D-30,IGKV3-11,CCL3,TNFSF18,IGHG4,CD180,IGKV4-1,IGHV4-59,IGHV3-48…
GO:BP	Fc receptor signaling pathway	GO:0038093	1.1172511128043848e-26	25.951849204101425	238	920	65	18123	IGKV1D-12,IGHV3-11,IGKV5-2,IGKV1-33,IGKV1D-33,IGKV1D-39,IGLV3-19,IGHV3-23,IGLV2-11,IGHV2-5,IGKV1-12,IGKV1-17,IGLC2,IGHV3-7,IGLV7-43,IGLV3-1,IGKV1-39,IGLV3-21,IGLV1-44,IGLV1-47,IGHG2,IGKV1-16,IGHV4-39,IGLC3,IGKV3-15,IGHV3-30,IGKV1-5,IGKV1D-16,IGLV2-14,IGKV3D-20,IGKV2D-30,IGKV3-11,IGHE,IGHG4,IGKV4-1,IGHV4-59,IGHV3-48,FCGR3A,IGHV3-53,IGHV4-34,IGKV3-20,IGHV3-33,IGHV1-2,IGLV6-57,IGHV1-46,IGLV3-25,IGHV…
GO:BP	B cell activation	GO:0042113	2.3014966516123385e-26	25.637989652613303	337	920	77	18123	IGHV3-66,IGHM,IGHV3-74,IGHV3-11,IGHV3-72,IGHV3-64,IGHV3OR15-7,IGHV3-23,IGHV2-5,IGHV3-15,IGHV3OR16-8,IGHV3-20,IGHV7-81,IGHV2OR16-5,IGLC2,IGHV3-7,IGHV2-26,IGHV3-35,IGHV1-3,IGHV1-18,IGHV3OR16-12,IGHG2,IGHV4-39,IGLC3,IGHV3-30,IGHV3-73,IGHE,IGHG4,CD180,IGHV4-59,IGHV3-48,IGHV1-24,IGHV3-53,IGHV4-34,IGHV4-28,IGHV1OR21-1,IGLL5,IGHV3-38,IGHV6-1,IGHV3-33,IGHV1-2,IGHV1-46,IL10,IGHV3-13,IGHG1,IGHV3-43,MZB1,IG…
GO:BP	lymphocyte activation	GO:0046649	2.5487133433348833e-26	25.59367900737442	780	920	122	18123	IGHV3-66,IGHM,IGHV3-74,IGHV3-11,IGHV3-72,IGHV3-64,IGHV3OR15-7,IGHV3-23,IGHV2-5,IGHV3-15,IGHV3OR16-8,SLC11A1,IGHV3-20,IGHV7-81,IGHV2OR16-5,IGLC2,IGHV3-7,IGHV2-26,IGHV3-35,IGHV1-3,IGHV1-18,IGHV3OR16-12,IGHG2,IGHV4-39,IGLC3,IGHV3-30,IGHV3-73,IGHE,SIRPB1,TNFSF18,IGHG4,CD180,IGHV4-59,IGHV3-48,IGHV1-24,IGHV3-53,IGHV4-34,RSAD2,MERTK,IGHV4-28,GPNMB,IGHV1OR21-1,IGLL5,VSIG4,IGHV3-38,IGHV6-1,CTSL,IGHV3-33,I…
GO:BP	negative regulation of defense response	GO:0031348	6.161778803461037e-26	25.210293896113292	440	920	88	18123	IGKV1D-12,IGHV3-11,IGKV5-2,IGKV1-33,IGKV1D-33,IGKV1D-39,IGLV3-19,IGHV3-23,IGLV2-11,IGHV2-5,IGKV1-12,IGKV1-17,IGLC2,IGHV3-7,HAMP,IGLV7-43,IGLV3-1,IGKV1-39,IGLV3-21,IGLV1-44,IGLV1-47,NLRP12,IGHG2,IGKV1-16,IGHV4-39,APOE,IGLC3,IGKV3-15,IGHV3-30,IGKV1-5,IGKV1D-16,IGLV2-14,IGKV3D-20,IGKV2D-30,IGKV3-11,IGHG4,IGKV4-1,IGHV4-59,IGHV3-48,FCGR3A,IGHV3-53,IGHV4-34,VSIG4,IGKV3-20,IGHV3-33,IGHV1-2,IGLV6-57,IGHV…
GO:BP	regulation of defense response	GO:0031347	6.81530910828595e-26	25.166514441960118	889	920	131	18123	IGKV1D-12,IGHV3-11,IGKV5-2,IGKV1-33,IGKV1D-33,IGKV1D-39,IGLV3-19,IGHV3-23,IGLV2-11,IGHV2-5,TREM2,IGKV1-12,LILRA5,IGKV1-17,IGLC2,LILRA2,IGHV3-7,HAMP,IGLV7-43,IGLV3-1,IGKV1-39,IGLV3-21,IGLV1-44,IGLV1-47,NLRP12,IGHG2,IGKV1-16,MMP3,IGHV4-39,APOE,IGLC3,IGKV3-15,IGHV3-30,CXCL6,IGKV1-5,IGKV1D-16,IGLV2-14,IGKV3D-20,IGKV2D-30,IGKV3-11,CCL3,TNFSF18,IGHG4,IGKV4-1,IGHV4-59,IGHV3-48,FCGR3A,IGHV3-53,IGHV4-34,V…
GO:BP	localization	GO:0051179	1.2923593176806746e-25	24.888616721642386	6938	920	515	18123	IGKV1D-12,IGHV3-66,IGHM,CD5L,IGHV3-74,SCN10A,CHRNA1,SPP1,PKD2L1,IGHV3-11,CXCL8,IGHV3-72,IGHV3-64,IGKV5-2,ANKRD1,IGKV1-33,TMIGD3,ITLN1,IGKV1D-33,IGKV1D-39,IGLV3-19,MMP1,APOC1,IGHV3OR15-7,DAO,IGHV3-23,IGLV2-11,IGHV2-5,OLR1,TREM2,IGHV3-15,IGHV3OR16-8,SLC11A1,IGHV3-20,IGKV1-12,IGHV7-81,MSR1,LILRA5,IGKV1-17,IGHV2OR16-5,IGLC2,LILRA2,IGHV3-7,IGHV2-26,HAMP,IGHV3-35,C4B,CCL3L3,IGLV7-43,IGHV1-3,IGLV3-1,IGH…
GO:BP	negative regulation of inflammatory response	GO:0050728	3.5129352146657397e-25	24.454329859366133	359	920	78	18123	IGKV1D-12,IGHV3-11,IGKV5-2,IGKV1-33,IGKV1D-33,IGKV1D-39,IGLV3-19,IGHV3-23,IGLV2-11,IGHV2-5,IGKV1-12,IGKV1-17,IGLC2,IGHV3-7,HAMP,IGLV7-43,IGLV3-1,IGKV1-39,IGLV3-21,IGLV1-44,IGLV1-47,NLRP12,IGHG2,IGKV1-16,IGHV4-39,APOE,IGLC3,IGKV3-15,IGHV3-30,IGKV1-5,IGKV1D-16,IGLV2-14,IGKV3D-20,IGKV2D-30,IGKV3-11,IGHG4,IGKV4-1,IGHV4-59,IGHV3-48,FCGR3A,IGHV3-53,IGHV4-34,IGKV3-20,IGHV3-33,IGHV1-2,IGLV6-57,IGHV1-46,A…
GO:BP	export from cell	GO:0140352	5.970074609047342e-24	23.224020241384014	1413	920	170	18123	SPP1,ANKRD1,OLR1,TREM2,SLC11A1,AZU1,APOE,FTL,PTPRN,SIRPB1,CCL3,CTSD,FUCA1,FFAR1,RSAD2,MERTK,C5AR1,MCEMP1,CD68,SIGLEC9,S100A9,NTSR1,CSTB,C3AR1,CD177,CCR1,CTSZ,ASAH1,FCGR2B,HLA-DRB1,TYROBP,HGF,ADCYAP1,CTSB,S100A12,SCIN,HPSE,FPR1,PSAP,FCER1G,RPH3A,CD14,CCL8,PRAM1,OSCAR,SIGLEC14,FCGR2A,CD84,PLAUR,SNCA,LHFPL2,CALM3,GM2A,CR1,TLR4,SIGLEC5,SDCBP,LAIR1,HFE,RAP2B,MILR1,LILRB3,GLA,ATP1B1,KCNE3,ADGRE3,A2M,FP…
GO:BP	secretion by cell	GO:0032940	7.453534493988129e-24	23.127637734335764	1351	920	165	18123	SPP1,ANKRD1,OLR1,TREM2,SLC11A1,AZU1,APOE,FTL,PTPRN,SIRPB1,CCL3,CTSD,FUCA1,FFAR1,RSAD2,MERTK,C5AR1,MCEMP1,CD68,SIGLEC9,S100A9,NTSR1,CSTB,C3AR1,CD177,CCR1,CTSZ,ASAH1,FCGR2B,HLA-DRB1,TYROBP,HGF,ADCYAP1,CTSB,S100A12,SCIN,HPSE,FPR1,PSAP,FCER1G,RPH3A,CD14,CCL8,PRAM1,OSCAR,SIGLEC14,FCGR2A,CD84,PLAUR,SNCA,LHFPL2,CALM3,GM2A,CR1,TLR4,SIGLEC5,SDCBP,LAIR1,HFE,RAP2B,MILR1,LILRB3,GLA,ADGRE3,A2M,FPR2,IQGAP2,NPC…
GO:BP	negative regulation of response to external stimulus	GO:0032102	9.495441846255256e-24	23.022484821666737	601	920	101	18123	IGKV1D-12,SPP1,IGHV3-11,IGKV5-2,IGKV1-33,IGKV1D-33,IGKV1D-39,IGLV3-19,IGHV3-23,IGLV2-11,IGHV2-5,IGKV1-12,IGKV1-17,IGLC2,LILRA2,IGHV3-7,HAMP,IGLV7-43,IGLV3-1,IGKV1-39,IGLV3-21,IGLV1-44,IGLV1-47,NLRP12,IGHG2,IGKV1-16,IGHV4-39,APOE,IGLC3,IGKV3-15,IGHV3-30,IGKV1-5,IGKV1D-16,IGLV2-14,IGKV3D-20,IGKV2D-30,IGKV3-11,IGHG4,IGKV4-1,IGHV4-59,IGHV3-48,FCGR3A,IGHV3-53,IGHV4-34,VSIG4,IGKV3-20,IGHV3-33,IGHV1-2,I…
GO:BP	Fc-epsilon receptor signaling pathway	GO:0038095	6.234437512380862e-23	22.205202723627114	167	920	51	18123	IGKV1D-12,IGHV3-11,IGKV5-2,IGKV1-33,IGKV1D-33,IGKV1D-39,IGLV3-19,IGHV3-23,IGLV2-11,IGHV2-5,IGKV1-12,IGKV1-17,IGLC2,IGHV3-7,IGLV7-43,IGLV3-1,IGKV1-39,IGLV3-21,IGLV1-44,IGLV1-47,IGKV1-16,IGHV4-39,IGLC3,IGKV3-15,IGHV3-30,IGKV1-5,IGKV1D-16,IGLV2-14,IGKV3D-20,IGKV2D-30,IGKV3-11,IGHE,IGKV4-1,IGHV4-59,IGHV3-48,IGHV3-53,IGHV4-34,IGKV3-20,IGHV3-33,IGHV1-2,IGLV6-57,IGHV1-46,IGLV3-25,IGHV3-13,IGLV2-23,IGLV1…
GO:BP	secretion	GO:0046903	1.4241539720337922e-22	21.846443054526592	1492	920	173	18123	SPP1,ANKRD1,OLR1,TREM2,SLC11A1,AZU1,APOE,FTL,PTPRN,SIRPB1,CCL3,CTSD,FUCA1,FFAR1,RSAD2,MERTK,C5AR1,MCEMP1,CD68,SIGLEC9,S100A9,NTSR1,CSTB,C3AR1,SLC6A3,CD177,CCR1,CTSZ,ASAH1,FCGR2B,HLA-DRB1,TYROBP,HGF,ADCYAP1,CTSB,SGK1,S100A12,SCIN,HPSE,AQP9,FPR1,PSAP,FCER1G,RPH3A,CD14,CCL8,PRAM1,OSCAR,SIGLEC14,FCGR2A,CD84,PLAUR,SNCA,LHFPL2,CALM3,GM2A,SLC22A16,CR1,TLR4,SIGLEC5,SDCBP,LAIR1,HFE,RAP2B,MILR1,LILRB3,GLA,…
GO:BP	regulation of response to stimulus	GO:0048583	3.8777090394977835e-21	20.411424780940965	4416	920	360	18123	IGKV1D-12,IGHV3-66,IGHM,CD5L,IGHV3-74,SPP1,IGHV3-11,CXCL8,IGHV3-72,IGHV3-64,IGKV5-2,ANKRD1,IGKV1-33,IGKV1D-33,ALK,IGKV1D-39,IGLV3-19,IGHV3OR15-7,IGHV3-23,IGLV2-11,IGHV2-5,TREM2,IGHV3-15,IGHV3OR16-8,SLC11A1,IGHV3-20,IGKV1-12,IGHV7-81,LILRA5,IGKV1-17,IGHV2OR16-5,IGLC2,LILRA2,IGHV3-7,IGHV2-26,HAMP,IGHV3-35,RFX4,C4B,CCL3L3,IGLV7-43,IGHV1-3,IGLV3-1,IGHV1-18,CCL15,IGHV3OR16-12,CCL11,IGKV1-39,IGLV3-21,I…
GO:BP	positive regulation of apoptotic cell clearance	GO:2000427	0.0010283493915331386	2.9878593045677957	8	920	6	18123	TREM2,C4B,CCL2,C2,CD300LF,C4A
GO:BP	regulation of plasma lipoprotein particle levels	GO:0097006	0.001052749303843338	2.9776750370956306	108	920	20	18123	APOC1,TREM2,MSR1,LIPA,APOE,APOC2,PLA2G7,SOAT1,NCEH1,LPL,NPC2,ABCA1,HMOX1,SCARB1,MPO,CETP,LRPAP1,PRKACB,NPC1,APOBR
GO:BP	regulation of ERK1 and ERK2 cascade	GO:0070372	0.0010824845654462867	2.9655782872972725	310	920	38	18123	TREM2,CCL3L3,CCL15,CCL11,NLRP12,APOE,NECAB2,CCL3,HTR2B,GPNMB,C5AR1,DUSP26,CCL4,CCL18,CCR1,MARCO,HLA-DRB1,ADCYAP1,DDTL,CCL4L2,CCL8,CCL2,HAVCR2,TLR4,FPR2,XCL2,ARHGAP8,SIRPA,LYN,CCL23,ARRB2,TRPV4,NTRK1,PDE8A,SCIMP,EPHB2,DUSP10,ATP6AP1
GO:BP	regulation of response to biotic stimulus	GO:0002831	0.0011421534630405921	2.9422755391076967	426	920	47	18123	TREM2,LILRA2,APOE,CXCL6,CD180,LY86,VSIG4,PPARG,FCGR2B,HLA-DRB1,TYROBP,NLRC4,FCER1G,LY96,IFIT1,HAVCR2,ISG15,CR1,TLR4,A2M,FPR2,LAG3,OAS1,OAS3,GRN,LYN,FGR,FFAR2,HERC5,ARRB2,HCK,SH2D1B,SCIMP,MR1,IFNGR2,IFNGR1,DUSP10,RNF135,PRKACB,CD160,USP18,SEC14L1,LAMP1,PIK3R6,TIGAR,SPI1,CYBA
GO:BP	transition metal ion transport	GO:0000041	0.0012582991380129937	2.900216100906021	129	920	22	18123	SLC11A1,HAMP,FTL,ATP6V0D2,TCN2,HFE,MCOLN1,ABCC5,FTH1,SLC46A1,TRPM2,ATP6V1C1,TFRC,ATP6V0A1,ATP6V1B2,ATP6V0D1,SLC39A11,ATP6V1F,FLVCR2,ATP6AP1,SLC31A1,ATP6V0E1
GO:BP	complement receptor mediated signaling pathway	GO:0002430	0.001279829753925949	2.8928477974208375	12	920	7	18123	C5AR1,C3AR1,FPR1,FPR3,CR1,FPR2,CMKLR1
GO:BP	T cell activation	GO:0042110	0.0013075441657085247	2.883543632786076	495	920	52	18123	SLC11A1,SIRPB1,TNFSF18,RSAD2,GPNMB,VSIG4,CTSL,IL10,FCGR2B,HLA-DRB1,FCER1G,CCL2,HAVCR2,CR1,TNFSF9,HFE,LGALS9C,CD86,TNFSF4,LGALS3,LAG3,CD83,LAPTM5,AIF1,TIGIT,EBI3,LILRB4,LGALS1,HLA-DMB,SIRPA,CD300A,LYN,RAG1,TFRC,SOCS6,LILRB2,GRB2,MAFB,VNN1,MR1,CD8B,DUSP10,CD160,PIK3R6,CD8A,GBA,PDCD1,TNFSF13B,CD80,SPI1,DTX1,LOXL3
GO:BP	regulation of chemokine production	GO:0032642	0.0013466887000568519	2.8707327839891357	100	920	19	18123	TREM2,AZU1,CXCL6,IL10,ADCYAP1,TLR7,HAVCR2,TLR4,LPL,TNFSF4,OAS1,HMOX1,OAS3,TLR2,AIF1,LILRB4,SIRPA,FFAR2,TRPV4
GO:BP	calcium-mediated signaling	GO:0019722	0.001469835546430731	2.8327312538729283	206	920	29	18123	CXCL8,TREM2,AZU1,CCL3,HTR2B,TREML1,TRPM8,CCL4,CCRL2,CCR1,BHLHA15,CD22,CALM3,ATP1B1,MCOLN1,FPR2,P2RX4,CMKLR1,TRPM2,GPR143,BTK,GSTO1,PTPRJ,PLEK,BCAP31,HOMER3,P2RX7,TPCN2,BST1
GO:BP	chemokine production	GO:0032602	0.0015809281212654698	2.80108787532232	101	920	19	18123	TREM2,AZU1,CXCL6,IL10,ADCYAP1,TLR7,HAVCR2,TLR4,LPL,TNFSF4,OAS1,HMOX1,OAS3,TLR2,AIF1,LILRB4,SIRPA,FFAR2,TRPV4
GO:BP	regulation of leukocyte differentiation	GO:1902105	0.001595254211594951	2.797170100132913	290	920	36	18123	TREM2,CCL3,TNFSF18,IL10,CCR1,FCGR2B,HLA-DRB1,TYROBP,CA2,C1QC,CR1,TLR4,TNFSF9,LILRB3,CD86,TNFSF4,GPR137B,LAG3,CD83,LILRB4,DCSTAMP,NFAM1,LYN,RAG1,BTK,LILRB2,MAFB,VNN1,DUSP10,MITF,PIK3R6,ATP6AP1,CD80,UBASH3B,DTX1,LOXL3
GO:BP	cellular metal ion homeostasis	GO:0006875	0.001876844545043355	2.726571697557538	598	920	59	18123	SLC11A1,HAMP,CCL15,CCL11,APOE,FTL,CCL3,HTR2B,FFAR1,C5AR1,TRPM8,CCRL2,S100A9,NTSR1,C3AR1,CCR1,SLC1A3,ADCYAP1,FPR1,CCL8,GRM1,SNCA,FPR3,CALM3,HFE,ATP1B1,JSRP1,MCOLN1,FPR2,FTH1,P2RX4,HMOX1,SLC46A1,KCNMA1,CMKLR1,JPH4,TRPM2,ATP13A3,CAPN3,HEXB,LYN,CCL23,TFRC,RMDN3,TRPV4,ATP6V0D1,GSTO1,CYB561A3,HERPUD1,DISC1,TRPV2,BCAP31,P2RX7,ATP6AP1,P2RX1,UBASH3B,SLC31A1,CYBA,TPCN2
GO:BP	glycolipid metabolic process	GO:0006664	0.0019303143235891848	2.714371966699242	112	920	20	18123	NEU4,FUCA1,ASAH1,PSAP,GM2A,GLA,SCCPDH,NEU1,GALC,CTSA,CLN6,HEXB,B4GALT5,HEXA,B3GALNT1,NEU3,UGCG,GBGT1,GBA,GLB1
GO:BP	lysosome organization	GO:0007040	0.002067169068463534	2.6846240020867644	75	920	16	18123	RAB20,TPP1,ABCA1,LAPTM5,GRN,CLN6,HEXB,ACP2,RAB39A,ARSB,PPT1,ATP6AP2,GBA,GNPTAB,SCARB2,TPCN2
GO:BP	lytic vacuole organization	GO:0080171	0.002067169068463534	2.6846240020867644	75	920	16	18123	RAB20,TPP1,ABCA1,LAPTM5,GRN,CLN6,HEXB,ACP2,RAB39A,ARSB,PPT1,ATP6AP2,GBA,GNPTAB,SCARB2,TPCN2
GO:BP	negative regulation of cell-cell adhesion	GO:0022408	0.0020849979075849416	2.6808943765294417	198	920	28	18123	TNFSF18,GPNMB,VSIG4,IL10,FCGR2B,HLA-DRB1,HAVCR2,CR1,HFE,LGALS9C,CD86,TNFSF4,LGALS3,LAG3,LAPTM5,TIGIT,LILRB4,CD300A,SOCS6,TRPV4,LILRB2,FXYD5,SERPINE2,CD80,SPI1,UBASH3B,DTX1,LOXL3
GO:BP	ERK1 and ERK2 cascade	GO:0070371	0.002113244734172526	2.675050204535046	331	920	39	18123	TREM2,CCL3L3,CCL15,CCL11,NLRP12,APOE,NECAB2,CCL3,HTR2B,GPNMB,C5AR1,DUSP26,CCL4,CCL18,CCR1,MARCO,HLA-DRB1,ADCYAP1,DDTL,CCL4L2,CCL8,CCL2,HAVCR2,TLR4,HESX1,FPR2,XCL2,ARHGAP8,SIRPA,LYN,CCL23,ARRB2,TRPV4,NTRK1,PDE8A,SCIMP,EPHB2,DUSP10,ATP6AP1
GO:BP	liposaccharide metabolic process	GO:1903509	0.002235275645283308	2.6506689137651347	113	920	20	18123	NEU4,FUCA1,ASAH1,PSAP,GM2A,GLA,SCCPDH,NEU1,GALC,CTSA,CLN6,HEXB,B4GALT5,HEXA,B3GALNT1,NEU3,UGCG,GBGT1,GBA,GLB1
GO:BP	positive regulation of response to external stimulus	GO:0032103	0.0022991749328518706	2.638427984153941	518	920	53	18123	CXCL8,TREM2,LILRA5,LILRA2,AZU1,NLRP12,LGMN,CCL3,TNFSF18,CD180,C5AR1,LY86,CCL4,S100A9,C3AR1,PLA2G7,CCR1,TYROBP,TLR7,S100A12,DDTL,NLRC4,FCER1G,LY96,HAVCR2,SNCA,TLR4,LPL,FPR2,TNFSF4,LAG3,P2RX4,TLR2,AIF1,XCL2,GRN,CMKLR1,SUCNR1,LYN,FFAR2,BTK,TRPV4,ADAM10,NUPR1,HCK,SH2D1B,MOSPD2,SCIMP,PRKACB,CD160,LAMP1,SPI1,CYBA
GO:BP	negative regulation of leukocyte cell-cell adhesion	GO:1903038	0.0023159274753491114	2.635275044922517	144	920	23	18123	TNFSF18,GPNMB,VSIG4,IL10,FCGR2B,HLA-DRB1,HAVCR2,CR1,HFE,LGALS9C,CD86,TNFSF4,LGALS3,LAG3,LAPTM5,TIGIT,LILRB4,CD300A,SOCS6,LILRB2,CD80,DTX1,LOXL3
GO:BP	transferrin transport	GO:0033572	0.0024123104509076883	2.6175668016562685	36	920	11	18123	ATP6V0D2,HFE,MCOLN1,ATP6V1C1,TFRC,ATP6V0A1,ATP6V1B2,ATP6V0D1,ATP6V1F,ATP6AP1,ATP6V0E1
GO:BP	regulation of pH	GO:0006885	0.002523688165846929	2.5979643087854827	104	920	19	18123	SLC11A1,ATP6V0D2,RAB20,CA2,LACC1,DMXL2,GRN,ATP6V1C1,CLN6,HVCN1,ATP6V0A1,ATP6V1B2,ATP6V0D1,RAB39A,ATP6V1F,PPT1,ATP6AP2,ATP6AP1,ATP6V0E1
GO:BP	regulation of localization	GO:0032879	0.003073334202368455	2.512390210862203	2906	920	201	18123	SCN10A,SPP1,CXCL8,ANKRD1,TMIGD3,ITLN1,APOC1,TREM2,SLC11A1,MSR1,LILRA5,LILRA2,HAMP,C4B,KCNJ5,CCL11,AZU1,LGMN,APOE,KCNH6,FABP3,NECAB2,SIRPB1,CCL3,TNFSF18,CTSD,HTR2B,FFAR1,RSAD2,MERTK,GPNMB,C5AR1,CCL4,RGS4,NTSR1,CHRFAM7A,C3AR1,ANGPT4,PPARG,APOC2,CD177,PLA2G7,CCR1,FCGR2B,HLA-DRB1,TYROBP,HGF,ADCYAP1,SULF1,SGK1,SCIN,DDTL,DERL3,FCER1G,CD14,CXCL16,CCL8,PRAM1,MPP1,CCL2,AKAP5,NRP2,CD84,CA2,SNCA,CD22,CALM3,…
GO:BP	regulation of transport	GO:0051049	0.003314493466631021	2.4795828327058542	1839	920	138	18123	SCN10A,SPP1,ANKRD1,ITLN1,APOC1,TREM2,SLC11A1,LILRA5,LILRA2,HAMP,C4B,KCNJ5,AZU1,APOE,KCNH6,FABP3,NECAB2,SIRPB1,CCL3,FFAR1,RSAD2,MERTK,CCL4,RGS4,NTSR1,CHRFAM7A,PPARG,APOC2,CD177,CCR1,FCGR2B,HLA-DRB1,ADCYAP1,SGK1,SCIN,DERL3,FCER1G,CD14,PRAM1,CCL2,AKAP5,CD84,CA2,SNCA,CD22,CALM3,TLR4,SDCBP,HFE,TMEM37,ATP1B1,KCNE3,JSRP1,OPN3,FPR2,LGALS3,ADGRE2,ABCA1,P2RX4,HMOX1,KCNMA1,SCARB1,C2,TLR2,KMO,ADAM9,JPH4,TRPM…
GO:BP	maintenance of location	GO:0051235	0.0033187210921801573	2.4790292444931206	337	920	39	18123	MSR1,APOE,FTL,CCL3,HTR2B,S100A9,NTSR1,IL10,PPARG,SCIN,SOAT1,SNCA,CALM3,GM2A,PLIN2,LPL,JSRP1,MCOLN1,FTH1,ABCA1,SCARB1,JPH4,TRPM2,CAPN3,HK2,HEXB,LYN,FFAR2,SRGN,STARD4,CDS2,GSTO1,CCDC88A,NRROS,GBA,UBASH3B,CYBA,TPCN2,OSBPL11
GO:BP	detection of external biotic stimulus	GO:0098581	0.0033592640254810962	2.4737558609087693	24	920	9	18123	TREM2,C4B,NAIP,HLA-DRB1,NLRC4,LY96,TLR4,SCARB1,TLR2
GO:BP	sphingolipid metabolic process	GO:0006665	0.003843810781708633	2.4152379993808135	170	920	25	18123	NEU4,PLA2G15,ASAH1,PSAP,GM2A,GLA,SMPDL3B,ACER3,NEU1,GALC,CTSA,CLN6,ELOVL2,HEXB,B4GALT5,HEXA,ALDH3B1,B3GALNT1,NEU3,UGCG,PPT1,COL4A3BP,GBA,P2RX1,GLB1
GO:BP	positive regulation of transport	GO:0051050	0.00386425730440852	2.4129339634769464	951	920	82	18123	SPP1,ANKRD1,ITLN1,TREM2,SLC11A1,LILRA5,LILRA2,C4B,KCNJ5,AZU1,APOE,FABP3,SIRPB1,CCL3,FFAR1,MERTK,CCL4,NTSR1,PPARG,CD177,CCR1,FCGR2B,HLA-DRB1,ADCYAP1,SGK1,SCIN,FCER1G,CD14,CCL2,AKAP5,CA2,SNCA,CALM3,TLR4,SDCBP,HFE,ATP1B1,KCNE3,OPN3,FPR2,LGALS3,ABCA1,P2RX4,KCNMA1,C2,TLR2,KMO,ADAM9,TRPM2,GZMB,CTSS,CAPN3,SIRPA,CETP,FGR,PRR5L,CD63,CD300LF,ARRB2,SCAMP5,C4A,GSTO1,RHOQ,GLUL,PTPRJ,IFNGR2,PPT1,EPHB2,TRPV2,BC…
GO:BP	antigen processing and presentation of peptide antigen	GO:0048002	0.004026659921626471	2.395055047918703	193	920	27	18123	TREM2,SLC11A1,LGMN,CTSD,CTSL,HLA-DQA1,FCGR2B,HLA-DRB1,FCGR1B,FCER1G,FCGR1A,HFE,HLA-DRB5,LAG3,AP1S2,IFI30,CTSS,HLA-DMB,HLA-DMA,CYBB,AP1B1,MR1,BCAP31,NCF2,NCF1,CYBA,NCF4
GO:BP	positive regulation of leukocyte migration	GO:0002687	0.004097449549654464	2.3874863850281316	138	920	22	18123	CXCL8,TREM2,LGMN,CCL3,TNFSF18,C5AR1,CCL4,C3AR1,PLA2G7,CCR1,CCL8,FPR2,LGALS3,P2RX4,AIF1,XCL2,CMKLR1,TRPV4,ADAM10,MOSPD2,PTAFR,SPI1
GO:BP	superoxide metabolic process	GO:0006801	0.004264743235717444	2.3701071109601948	70	920	15	18123	ACP5,CD177,TYROBP,FPR2,MPO,HVCN1,NOX4,CYBB,NCF2,NRROS,NCF1,ITGB2,CYBA,NCF4,BST1
GO:BP	membrane lipid metabolic process	GO:0006643	0.004777035419372629	2.3208415386243164	218	920	29	18123	NEU4,FUCA1,PLA2G15,ASAH1,PSAP,GM2A,GLA,SCCPDH,SMPDL3B,ACER3,NEU1,GALC,CTSA,CLN6,ELOVL2,HEXB,B4GALT5,HEXA,ALDH3B1,B3GALNT1,NEU3,UGCG,PPT1,GBGT1,COL4A3BP,CYP1B1,GBA,P2RX1,GLB1
GO:BP	regulation of interleukin-6 production	GO:0032675	0.0047818055014877655	2.3204080926594886	172	920	25	18123	TREM2,LILRA5,LILRA2,NLRP12,IL10,TYROBP,HGF,ADCYAP1,TLR7,HAVCR2,TLR4,LPL,TNFSF4,TLR2,AIF1,POU2AF1,LILRB4,SIRPA,ARRB2,TRPV4,LILRB2,SCIMP,PTAFR,GBA,CYBA
GO:BP	interleukin-6 production	GO:0032635	0.0047818055014877655	2.3204080926594886	172	920	25	18123	TREM2,LILRA5,LILRA2,NLRP12,IL10,TYROBP,HGF,ADCYAP1,TLR7,HAVCR2,TLR4,LPL,TNFSF4,TLR2,AIF1,POU2AF1,LILRB4,SIRPA,ARRB2,TRPV4,LILRB2,SCIMP,PTAFR,GBA,CYBA
GO:BP	regulation of intracellular pH	GO:0051453	0.00486944811278819	2.3125202575025257	89	920	17	18123	SLC11A1,ATP6V0D2,RAB20,CA2,DMXL2,GRN,ATP6V1C1,CLN6,HVCN1,ATP6V0A1,ATP6V1B2,ATP6V0D1,RAB39A,ATP6V1F,PPT1,ATP6AP2,ATP6V0E1
GO:BP	response to chemical	GO:0042221	0.005081151568482421	2.2940378500860112	4829	920	307	18123	AGRP,SPP1,PKD2L1,CXCL8,ANKRD1,ALK,MMP1,TREM2,SLC11A1,MMP13,OR52K1,WT1,MSR1,LILRA2,HAMP,C4B,CCL3L3,CCL15,GCSAML-AS1,CCL11,AZU1,NLRP12,MMP3,LGMN,APOE,CXCL6,FABP3,PTPRN,IGHE,CCL3,WNT2,TNFSF18,IGHG4,CD180,HTR2B,GDF15,APOBEC3A,FFAR1,RSAD2,OR52K2,GPNMB,C5AR1,LY86,ATP6V0D2,CCL4,CTSL,CD68,RGS4,CCRL2,DFNA5,HLA-DQA1,S100A9,ACP5,NTSR1,C3AR1,TNFRSF17,ANGPT4,IL10,IGHG1,SLC6A3,PPARG,CCL18,B3GAT1,MZB1,SCD,PLA2G…
GO:BP	regulation of cell killing	GO:0031341	0.005277217674681862	2.277594991674029	109	920	19	18123	CD5L,CXCL6,FCGR2B,HLA-DRB1,TYROBP,HAVCR2,LAG3,PRF1,ARRB2,MR1,CD160,LAMP1,PIK3R6,P2RX7,STX7,SPI1,CD59,CYBA,BCL2L1
GO:BP	ion transport	GO:0006811	0.0056140590041628856	2.250723027211432	1610	920	123	18123	SCN10A,CHRNA1,PKD2L1,TREM2,SLC11A1,LILRA5,LILRA2,HAMP,KCNJ5,KCNH6,FTL,CCL3,HTR2B,FFAR1,TRPM8,ATP6V0D2,CCL4,RGS4,SLC47A1,NTSR1,CHRFAM7A,SLC6A3,TCN2,FOLR2,CCR1,SLC1A3,SLC15A3,ADCYAP1,SLC37A2,SGK1,AQP9,PSAP,CCL8,CCL2,CD84,SLC36A1,CA2,GRM1,SLC38A6,SLC6A12,BHLHA15,SNCA,CALM3,SLC22A16,CR1,HFE,TMEM37,ATP1B1,KCNE3,JSRP1,MCOLN1,LGALS3,ABCC5,FTH1,P2RX4,SLC46A1,KCNMA1,UNC80,KMO,SLC17A5,JPH4,TRPM2,ATP6V1C1,A…
GO:BP	regulation of lymphocyte proliferation	GO:0050670	0.005791996283080446	2.237171725512251	232	920	30	18123	TNFSF18,GPNMB,VSIG4,IL10,MZB1,FCGR2B,HLA-DRB1,TYROBP,HAVCR2,CD22,CR1,TLR4,TNFSF9,LGALS9C,CD86,TNFSF4,LGALS3,AIF1,EBI3,LILRB4,HLA-DMB,CD300A,LYN,TFRC,BTK,LILRB2,EPHB2,TNFSF13B,CD80,BST1
GO:BP	carbohydrate derivative catabolic process	GO:1901136	0.0066310173203353775	2.1784198377015858	198	920	27	18123	NEU4,FUCA1,APOBEC3A,NPL,CTSL,DPYS,HPSE,GM2A,GLA,GNS,NEU1,GALC,HEXB,RENBP,SDC3,HEXA,NAGK,MGAT1,GUSB,NEU3,PDE8A,ARSB,UPP1,GBA,GNPDA1,GLB1,MANBA
GO:BP	regulation of mononuclear cell proliferation	GO:0032944	0.006919890626315326	2.1599007698153674	234	920	30	18123	TNFSF18,GPNMB,VSIG4,IL10,MZB1,FCGR2B,HLA-DRB1,TYROBP,HAVCR2,CD22,CR1,TLR4,TNFSF9,LGALS9C,CD86,TNFSF4,LGALS3,AIF1,EBI3,LILRB4,HLA-DMB,CD300A,LYN,TFRC,BTK,LILRB2,EPHB2,TNFSF13B,CD80,BST1
GO:BP	regulation of biological quality	GO:0065008	0.0070420378463895905	2.1523016452081816	4116	920	267	18123	SCN10A,CHRNA1,SPP1,ALK,UTS2,TREM2,SLC11A1,HAMP,CCL15,KCNJ5,CCL11,AZU1,LGMN,LIPA,APOE,JCHAIN,CXCL6,KCNH6,FTL,FABP3,PTPRN,CCL3,HTR2B,FFAR1,MERTK,ACOXL,TREML1,C5AR1,TRPM8,ATP6V0D2,CTSL,RGS4,CCRL2,S100A9,ACP5,POTEF,NTSR1,CHRFAM7A,CYTL1,ALDH1A1,C3AR1,TNFRSF17,MC4R,IL10,SLC6A3,PPARG,APOC2,SCD,CD177,CCR1,SLC1A3,CTSZ,FCGR2B,HLA-DRB1,TYROBP,HSD17B14,ADCYAP1,CTSB,SGK1,SCIN,AKR1B1,SOAT1,HPSE,GCHFR,AQP9,FPR1…
GO:BP	signal transduction	GO:0007165	3.4539159170356117e-19	18.46168823920977	6447	920	468	18123	IGKV1D-12,IGHV3-66,IGHM,IGHV3-74,AGRP,CHRNA1,SPP1,PKD2L1,IGHV3-11,CXCL8,IGHV3-72,IGHV3-64,IGKV5-2,ANKRD1,SIGLEC8,IGKV1-33,TMIGD3,IGKV1D-33,ALK,IGKV1D-39,IGLV3-19,MMP1,APOC1,IGHV3OR15-7,UTS2,RAB42,IGHV3-23,IGLV2-11,IGHV2-5,TREM2,IGHV3-15,IGHV3OR16-8,IGHV3-20,IGKV1-12,OR52K1,IGHV7-81,LILRA5,IGKV1-17,IGHV2OR16-5,IGLC2,LILRA2,IGHV3-7,IGHV2-26,HAMP,IGHV3-35,RFX4,CCL3L3,IGLV7-43,IGHV1-3,IGLV3-1,IGHV1-1…
GO:BP	antigen receptor-mediated signaling pathway	GO:0050851	4.248331310878388e-18	17.37178162166398	321	920	64	18123	IGHV3-66,IGHM,IGHV3-74,IGHV3-11,IGHV3-72,IGHV3-64,IGHV3OR15-7,IGHV3-23,IGHV2-5,IGHV3-15,IGHV3OR16-8,IGHV3-20,IGHV7-81,IGHV2OR16-5,IGLC2,IGHV3-7,IGHV2-26,IGHV3-35,IGHV1-3,IGHV1-18,IGHV3OR16-12,IGHG2,IGHV4-39,IGLC3,IGHV3-30,IGHV3-73,IGHE,IGHG4,IGHV4-59,IGHV3-48,IGHV1-24,IGHV3-53,IGHV4-34,IGHV4-28,IGHV1OR21-1,IGLL5,IGHV3-38,IGHV6-1,IGHV3-33,IGHV1-2,IGHV1-46,HLA-DQA1,IGHV3-13,IGHG1,IGHV3-43,IGHV3-49,…
GO:BP	cell communication	GO:0007154	1.257083620687517e-17	16.900635832262115	6961	920	490	18123	IGKV1D-12,IGHV3-66,IGHM,IGHV3-74,AGRP,SCN10A,CHRNA1,SPP1,PKD2L1,IGHV3-11,CXCL8,IGHV3-72,IGHV3-64,IGKV5-2,ANKRD1,SIGLEC8,IGKV1-33,TMIGD3,IGKV1D-33,ALK,IGKV1D-39,IGLV3-19,MMP1,APOC1,IGHV3OR15-7,UTS2,RAB42,IGHV3-23,IGLV2-11,IGHV2-5,TREM2,IGHV3-15,IGHV3OR16-8,IGHV3-20,IGKV1-12,OR52K1,IGHV7-81,LILRA5,IGKV1-17,IGHV2OR16-5,IGLC2,LILRA2,IGHV3-7,IGHV2-26,HAMP,IGHV3-35,RFX4,CCL3L3,IGLV7-43,IGHV1-3,IGLV3-1,…
GO:BP	signaling	GO:0023052	2.0031170259374897e-17	16.698293677648884	6937	920	488	18123	IGKV1D-12,IGHV3-66,IGHM,IGHV3-74,AGRP,SCN10A,CHRNA1,SPP1,PKD2L1,IGHV3-11,CXCL8,IGHV3-72,IGHV3-64,IGKV5-2,ANKRD1,SIGLEC8,IGKV1-33,TMIGD3,IGKV1D-33,ALK,IGKV1D-39,IGLV3-19,MMP1,APOC1,IGHV3OR15-7,UTS2,RAB42,IGHV3-23,IGLV2-11,IGHV2-5,TREM2,IGHV3-15,IGHV3OR16-8,IGHV3-20,IGKV1-12,OR52K1,IGHV7-81,LILRA5,IGKV1-17,IGHV2OR16-5,IGLC2,LILRA2,IGHV3-7,IGHV2-26,HAMP,IGHV3-35,RFX4,CCL3L3,IGLV7-43,IGHV1-3,IGLV3-1,…
GO:BP	cell migration	GO:0016477	7.045878831954819e-16	15.152064829656888	1660	920	169	18123	IGKV1D-12,IGHM,IGHV3-11,CXCL8,IGKV5-2,IGKV1-33,TMIGD3,IGKV1D-33,IGKV1D-39,IGLV3-19,MMP1,IGHV3-23,IGLV2-11,IGHV2-5,OLR1,TREM2,IGKV1-12,IGKV1-17,IGLC2,IGHV3-7,CCL3L3,IGLV7-43,IGLV3-1,CCL15,CCL11,IGKV1-39,IGLV3-21,IGLV1-44,IGLV1-47,AZU1,NLRP12,IGKV1-16,IGHV4-39,LGMN,APOE,IGLC3,JCHAIN,IGKV3-15,IGHV3-30,CXCL6,IGKV1-5,IGKV1D-16,IGLV2-14,MIXL1,IGKV3D-20,IGKV2D-30,IGKV3-11,CCL3,TNFSF18,HTR2B,IGKV4-1,IGHV…
GO:BP	myeloid leukocyte migration	GO:0097529	1.0915700104810132e-14	13.961948404535232	220	920	48	18123	CXCL8,TREM2,CCL3L3,CCL15,CCL11,AZU1,LGMN,CXCL6,CCL3,TNFSF18,C5AR1,CCL4,S100A9,C3AR1,CCL18,CD177,PLA2G7,CCR1,S100A12,DDTL,CCL4L2,FCER1G,CCL8,MPP1,CCL2,CXCL2,CXCL3,FPR2,PTPRO,LGALS3,ADGRE2,CXCL5,P2RX4,AIF1,XCL2,CMKLR1,CSF3R,SIRPA,CD300A,LYN,CCL23,CXCL1,TRPV4,RIN3,MOSPD2,ITGB2,SPI1,BST1
GO:BP	leukocyte chemotaxis	GO:0030595	4.200762321035187e-14	13.376671890131371	227	920	48	18123	CXCL8,CCL3L3,CCL15,CCL11,AZU1,LGMN,CXCL6,CCL3,TNFSF18,C5AR1,CCL4,S100A9,C3AR1,IL10,CCL18,PLA2G7,CCR1,S100A12,DDTL,CCL4L2,FCER1G,CXCL16,CCL8,MPP1,CCL2,CXCL2,CXCL3,FPR2,PTPRO,LGALS3,ADGRE2,CXCL5,AIF1,XCL2,CMKLR1,TRPM2,CSF3R,LYN,FFAR2,CCL23,CXCL1,TRPV4,ADAM10,RIN3,MOSPD2,ITGB2,SPI1,BST1
GO:BP	cellular response to stimulus	GO:0051716	8.799302905887862e-14	13.055551731954136	7873	920	523	18123	IGKV1D-12,IGHV3-66,IGHM,IGHV3-74,AGRP,CHRNA1,SPP1,PKD2L1,IGHV3-11,CXCL8,IGHV3-72,IGHV3-64,IGKV5-2,ANKRD1,SIGLEC8,IGKV1-33,TMIGD3,IGKV1D-33,ALK,IGKV1D-39,IGLV3-19,MMP1,APOC1,IGHV3OR15-7,UTS2,RAB42,IGHV3-23,IGLV2-11,IGHV2-5,TREM2,IGHV3-15,IGHV3OR16-8,IGHV3-20,IGKV1-12,OR52K1,WT1,IGHV7-81,MSR1,LILRA5,IGKV1-17,IGHV2OR16-5,IGLC2,LILRA2,IGHV3-7,IGHV2-26,HAMP,IGHV3-35,RFX4,CCL3L3,IGLV7-43,IGHV1-3,IGLV3-…
GO:BP	regulation of response to stress	GO:0080134	4.413379561280209e-13	12.355228720574344	1626	920	159	18123	IGKV1D-12,SPP1,IGHV3-11,IGKV5-2,ANKRD1,IGKV1-33,IGKV1D-33,IGKV1D-39,IGLV3-19,IGHV3-23,IGLV2-11,IGHV2-5,TREM2,IGKV1-12,LILRA5,IGKV1-17,IGLC2,LILRA2,IGHV3-7,HAMP,IGLV7-43,IGLV3-1,IGKV1-39,IGLV3-21,IGLV1-44,IGLV1-47,NLRP12,IGHG2,IGKV1-16,MMP3,IGHV4-39,APOE,IGLC3,IGKV3-15,IGHV3-30,CXCL6,IGKV1-5,IGKV1D-16,IGLV2-14,IGKV3D-20,IGKV2D-30,IGKV3-11,CCL3,TNFSF18,IGHG4,IGKV4-1,IGHV4-59,IGHV3-48,FCGR3A,IGHV3-5…
GO:BP	cell motility	GO:0048870	6.930272968007314e-13	12.159249659159535	1840	920	173	18123	IGKV1D-12,IGHM,IGHV3-11,CXCL8,IGKV5-2,IGKV1-33,TMIGD3,IGKV1D-33,IGKV1D-39,IGLV3-19,MMP1,IGHV3-23,IGLV2-11,IGHV2-5,OLR1,TREM2,IGKV1-12,IGKV1-17,IGLC2,IGHV3-7,CCL3L3,IGLV7-43,IGLV3-1,CCL15,CCL11,IGKV1-39,IGLV3-21,IGLV1-44,IGLV1-47,AZU1,NLRP12,IGKV1-16,IGHV4-39,LGMN,APOE,IGLC3,JCHAIN,IGKV3-15,IGHV3-30,CXCL6,IGKV1-5,IGKV1D-16,IGLV2-14,MIXL1,IGKV3D-20,IGKV2D-30,IGKV3-11,CCL3,TNFSF18,HTR2B,IGKV4-1,IGHV…
GO:BP	localization of cell	GO:0051674	6.930272968007314e-13	12.159249659159535	1840	920	173	18123	IGKV1D-12,IGHM,IGHV3-11,CXCL8,IGKV5-2,IGKV1-33,TMIGD3,IGKV1D-33,IGKV1D-39,IGLV3-19,MMP1,IGHV3-23,IGLV2-11,IGHV2-5,OLR1,TREM2,IGKV1-12,IGKV1-17,IGLC2,IGHV3-7,CCL3L3,IGLV7-43,IGLV3-1,CCL15,CCL11,IGKV1-39,IGLV3-21,IGLV1-44,IGLV1-47,AZU1,NLRP12,IGKV1-16,IGHV4-39,LGMN,APOE,IGLC3,JCHAIN,IGKV3-15,IGHV3-30,CXCL6,IGKV1-5,IGKV1D-16,IGLV2-14,MIXL1,IGKV3D-20,IGKV2D-30,IGKV3-11,CCL3,TNFSF18,HTR2B,IGKV4-1,IGHV…
GO:BP	locomotion	GO:0040011	1.771138506902693e-12	11.751747474704084	2039	920	185	18123	IGKV1D-12,IGHM,IGHV3-11,CXCL8,IGKV5-2,IGKV1-33,TMIGD3,IGKV1D-33,IGKV1D-39,IGLV3-19,MMP1,IGHV3-23,IGLV2-11,IGHV2-5,OLR1,TREM2,IGKV1-12,IGKV1-17,IGLC2,IGHV3-7,CCL3L3,IGLV7-43,IGLV3-1,CCL15,CCL11,IGKV1-39,IGLV3-21,IGLV1-44,IGLV1-47,AZU1,NLRP12,IGKV1-16,IGHV4-39,LGMN,APOE,IGLC3,JCHAIN,IGKV3-15,IGHV3-30,CXCL6,IGKV1-5,IGKV1D-16,IGLV2-14,MIXL1,IGKV3D-20,IGKV2D-30,IGKV3-11,CCL3,TNFSF18,HTR2B,IGKV4-1,IGHV…
GO:BP	immune response	GO:0006955	3.0034406394354887e-106	105.52238094710945	2544	920	397	18123	IGKV1D-12,IGHV3-66,IGHM,CD5L,IGHV3-74,IGLV7-46,IGKV1-8,IGLV4-60,IGHV3-11,IGLV8-61,CXCL8,IGHV3-72,IGHV3-64,IGKV5-2,IGKV2D-29,IGLV10-54,IGKV1-33,IGLV5-48,ITLN1,IGKV6D-21,IGKV1D-33,IGKV1D-39,IGLV3-19,IGHV3OR15-7,IGHV3-23,IGLV2-18,IGLV2-11,IGHV2-5,OLR1,TREM2,IGHV3-15,IGLV4-69,IGHV3OR16-8,SLC11A1,IGHV3-20,IGKV1-12,IGKV1-6,IGHV7-81,IGLV3-16,LILRA5,IGKV1-17,IGKV3D-11,IGHV2OR16-5,IGLC2,LILRA2,IGHV3-7,IGH…
GO:BP	cell chemotaxis	GO:0060326	1.2432613547345998e-11	10.905437565656115	310	920	53	18123	CXCL8,CCL3L3,CCL15,CCL11,AZU1,LGMN,CXCL6,CCL3,TNFSF18,C5AR1,CCL4,CCRL2,S100A9,C3AR1,IL10,CCL18,PLA2G7,CCR1,HGF,S100A12,DDTL,CCL4L2,FCER1G,CXCL16,CCL8,MPP1,CCL2,CXCL2,CXCL3,FPR2,PTPRO,LGALS3,ADGRE2,CXCL5,P2RX4,AIF1,XCL2,CMKLR1,TRPM2,CSF3R,LYN,FFAR2,CCL23,CXCL1,ARRB2,TRPV4,DOCK4,ADAM10,RIN3,MOSPD2,ITGB2,SPI1,BST1
GO:BP	response to cytokine	GO:0034097	3.0586756049390854e-11	10.514466580699365	1242	920	127	18123	CXCL8,ANKRD1,MMP1,TREM2,SLC11A1,HAMP,CCL3L3,CCL15,CCL11,NLRP12,MMP3,CXCL6,PTPRN,IGHE,CCL3,TNFSF18,IGHG4,RSAD2,CCL4,CCRL2,DFNA5,HLA-DQA1,ACP5,TNFRSF17,IL10,IGHG1,PPARG,CCL18,CCR1,ASAH1,HLA-DRB1,HGF,CCL4L2,FCGR1B,FPR1,FCER1G,CD14,CXCL16,CCL8,RAB20,CCL2,NRP2,CXCL2,IFIT1,TEX14,TNFRSF9,FCGR1A,SNCA,MX1,ISG15,CXCL3,TLR4,TNFSF9,IFIT2,CD86,TNFSF4,HLA-DRB5,ST18,CXCL5,OAS1,ABCA1,HMOX1,IFI6,OAS3,LAPTM5,B3GNT…
GO:BP	granulocyte chemotaxis	GO:0071621	3.5563089467048486e-11	10.449000517662196	125	920	32	18123	CXCL8,CCL3L3,CCL15,CCL11,CXCL6,CCL3,TNFSF18,C5AR1,CCL4,S100A9,C3AR1,CCL18,S100A12,CCL4L2,FCER1G,CCL8,MPP1,CCL2,CXCL2,CXCL3,LGALS3,ADGRE2,CXCL5,XCL2,CMKLR1,CSF3R,CCL23,CXCL1,TRPV4,MOSPD2,ITGB2,BST1
GO:BP	membrane organization	GO:0061024	5.226364687256556e-11	10.281800289186343	1016	920	110	18123	IGHV3-66,IGHM,IGHV3-74,IGHV3-11,IGHV3-72,IGHV3-64,IGHV3OR15-7,IGHV3-23,IGHV2-5,TREM2,IGHV3-15,IGHV3OR16-8,IGHV3-20,IGHV7-81,MSR1,IGHV2OR16-5,IGLC2,IGHV3-7,IGHV2-26,IGHV3-35,IGHV1-3,IGHV1-18,IGHV3OR16-12,IGHG2,IGHV4-39,APOE,IGLC3,IGHV3-30,IGHV3-73,IGHE,IGHG4,IGHV4-59,IGHV3-48,IGHV1-24,IGHV3-53,IGHV4-34,IGHV4-28,IGHV1OR21-1,IGLL5,IGHV3-38,IGHV6-1,CTSL,IGHV3-33,IGHV1-2,IGHV1-46,S100A9,CHCHD6,SPAG4,I…
GO:BP	cellular response to molecule of bacterial origin	GO:0071219	9.639127501403755e-11	10.015962275067562	216	920	42	18123	CXCL8,ANKRD1,TREM2,LILRA2,HAMP,CXCL6,CCL3,CD180,LY86,CD68,IL10,FCGR2B,CD14,LY96,CCL2,CXCL2,HAVCR2,CEBPE,CXCL3,TLR4,CMPK2,CD86,TNFSF4,CXCL5,ABCA1,SCARB1,TLR2,FCAR,KMO,ADAM9,SIRPA,LYN,CXCL1,LILRB2,HCK,SCIMP,TLR5,PTAFR,TNIP3,LITAF,CD80,SPI1
GO:BP	cation transport	GO:0006812	0.010310866532799608	1.9867048347553513	1210	920	97	18123	SCN10A,CHRNA1,PKD2L1,TREM2,SLC11A1,LILRA5,LILRA2,HAMP,KCNJ5,KCNH6,FTL,CCL3,HTR2B,FFAR1,TRPM8,ATP6V0D2,CCL4,RGS4,SLC47A1,NTSR1,CHRFAM7A,SLC6A3,TCN2,CCR1,SLC1A3,ADCYAP1,SGK1,CCL8,CCL2,CD84,SLC36A1,SLC38A6,SLC6A12,BHLHA15,SNCA,CALM3,SLC22A16,HFE,TMEM37,ATP1B1,KCNE3,JSRP1,MCOLN1,LGALS3,ABCC5,FTH1,P2RX4,SLC46A1,KCNMA1,UNC80,SLC17A5,JPH4,TRPM2,ATP6V1C1,ATP13A3,CTSS,CAPN3,LYN,KCNH4,DAPK1,TFRC,CD63,KCNAB…
GO:BP	regulation of mononuclear cell migration	GO:0071675	0.010519760429402034	1.9779941504269027	114	920	19	18123	LGMN,CCL3,TNFSF18,C5AR1,CCL4,C3AR1,PLA2G7,CCR1,CCL2,FPR2,LGALS3,AIF1,XCL2,CMKLR1,LYN,TRPV4,ADAM10,MOSPD2,SPI1
GO:BP	negative regulation of leukocyte proliferation	GO:0070664	0.010654436112346418	1.9724695304431399	94	920	17	18123	GPNMB,VSIG4,IL10,FCGR2B,HLA-DRB1,TYROBP,CCL8,HAVCR2,CR1,LGALS9C,CD86,LILRB4,CD300A,LYN,BTK,LILRB2,CD80
GO:BP	regulation of leukocyte proliferation	GO:0070663	0.012312443137367329	1.9096557621946055	253	920	31	18123	TNFSF18,GPNMB,VSIG4,IL10,MZB1,FCGR2B,HLA-DRB1,TYROBP,CCL8,HAVCR2,CD22,CR1,TLR4,TNFSF9,LGALS9C,CD86,TNFSF4,LGALS3,AIF1,EBI3,LILRB4,HLA-DMB,CD300A,LYN,TFRC,BTK,LILRB2,EPHB2,TNFSF13B,CD80,BST1
GO:BP	positive regulation of leukocyte chemotaxis	GO:0002690	0.012371668190237316	1.9075717363476001	95	920	17	18123	CXCL8,LGMN,CCL3,TNFSF18,C5AR1,CCL4,C3AR1,PLA2G7,CCR1,FPR2,AIF1,XCL2,CMKLR1,TRPV4,ADAM10,MOSPD2,SPI1
GO:BP	positive regulation of calcium ion transport	GO:0051928	0.012839226799186988	1.8914611294569965	126	920	20	18123	LILRA5,LILRA2,CCL3,FFAR1,CCL4,NTSR1,CCR1,CCL2,SNCA,CALM3,ATP1B1,KCNE3,LGALS3,P2RX4,CAPN3,ARRB2,GSTO1,TRPV2,P2RX7,P2RX1
GO:BP	regulation of cell adhesion	GO:0030155	0.014613030246109207	1.8352597168031592	756	920	67	18123	CXCL8,AZU1,SIRPB1,TNFSF18,GPNMB,DUSP26,VSIG4,IL10,FCGR2B,HLA-DRB1,CCL2,PLAUR,HAVCR2,CR1,TNFSF9,HFE,LGALS9C,CD86,TNFSF4,PTPRO,LGALS3,LAG3,CD83,LAPTM5,PLXNC1,AIF1,TIGIT,EBI3,ADAM9,LILRB4,LGALS1,HLA-DMB,SIRPA,CD300A,LYN,FMN1,RAG1,TFRC,SOCS6,TRPV4,LILRB2,PLAU,FXYD5,GRB2,ADAM10,LIMS1,SERPINE2,VNN1,KIF26B,PTPRJ,DISC1,EPHB2,DUSP10,CD160,PTAFR,PIK3R6,CYP1B1,PDCD1,TNFSF13B,ITGB2,CD80,SPI1,UBASH3B,DTX1,LOX…
GO:BP	phagosome acidification	GO:0090383	0.01476521474745695	1.830760232210089	28	920	9	18123	ATP6V0D2,RAB20,ATP6V1C1,ATP6V0A1,ATP6V1B2,ATP6V0D1,RAB39A,ATP6V1F,ATP6V0E1
GO:BP	detection of biotic stimulus	GO:0009595	0.014813423412912391	1.8293445635229406	35	920	10	18123	TREM2,C4B,NAIP,HLA-DRB1,NLRC4,LY96,TLR4,SCARB1,TLR2,PTPRJ
GO:BP	regulation of apoptotic cell clearance	GO:2000425	0.014865838184522525	1.8278105988269904	11	920	6	18123	TREM2,C4B,CCL2,C2,CD300LF,C4A
GO:BP	cellular lipid catabolic process	GO:0044242	0.015294920743469633	1.8154527691378168	231	920	29	18123	APOC1,NEU4,FABP3,FUCA1,ACOXL,PLA2G15,APOC2,PLA2G7,ASAH1,MGLL,GM2A,GLA,LPL,SCARB1,SMPDL3B,IDH1,ACER3,NEU1,GALC,HEXB,HEXA,ABHD12,NEU3,PNPLA3,ABHD3,PPT1,PLBD1,CYP1B1,GBA
GO:BP	regulation of neutrophil degranulation	GO:0043313	0.015309000705337153	1.815053156938698	7	920	5	18123	CD177,PRAM1,PTAFR,ITGB2,SPI1
GO:BP	detection of lipopolysaccharide	GO:0032497	0.015714099364542117	1.8037105050198181	4	920	4	18123	TREM2,LY96,TLR4,SCARB1
GO:BP	response to lipid	GO:0033993	0.01608139145502311	1.7936763762906907	956	920	80	18123	SPP1,CXCL8,ANKRD1,TREM2,SLC11A1,LILRA2,HAMP,CXCL6,FABP3,CCL3,WNT2,CD180,FFAR1,C5AR1,LY86,CD68,S100A9,ACP5,NTSR1,IL10,PPARG,SCD,ADCYAP1,CD14,LY96,CCL2,CXCL2,CA2,HAVCR2,SNCA,CALM3,CEBPE,CXCL3,TLR4,CMPK2,LPL,CD86,TBXAS1,TNFSF4,CXCL5,ABCA1,SCARB1,TLR2,AIF1,TRIM63,FCAR,MPO,KMO,ADAM9,IDH1,IL18BP,IGF2R,SIRPA,LYN,FFAR2,CXCL1,TGFBR1,GPX3,HNMT,CYBB,LILRB2,FDX1,HCK,SCIMP,DUSP10,NPC1,ACSL1,TLR5,PTAFR,FECH,TN…
GO:BP	negative regulation of lymphocyte proliferation	GO:0050672	0.01616708381527418	1.7913683101585671	87	920	16	18123	GPNMB,VSIG4,IL10,FCGR2B,HLA-DRB1,TYROBP,HAVCR2,CR1,LGALS9C,CD86,LILRB4,CD300A,LYN,BTK,LILRB2,CD80
GO:BP	osteoclast differentiation	GO:0030316	0.016569258222787986	1.7806969337629757	97	920	17	18123	TREM2,CCL3,CCR1,TYROBP,OSCAR,CA2,TLR4,LILRB3,GPR137B,LILRB4,DCSTAMP,TFRC,MAFB,OSTM1,MITF,ATP6AP1,UBASH3B
GO:BP	cell redox homeostasis	GO:0045454	0.016658919060733957	1.778353181872121	43	920	11	18123	SLC11A1,MPO,GSR,GPX1,TXNRD1,HVCN1,CYBB,NCF2,NCF1,CYBA,NCF4
GO:BP	negative regulation of cell adhesion	GO:0007162	0.01713066811726903	1.7662256986816094	308	920	35	18123	TNFSF18,GPNMB,VSIG4,IL10,FCGR2B,HLA-DRB1,HAVCR2,CR1,HFE,LGALS9C,CD86,TNFSF4,PTPRO,LGALS3,LAG3,LAPTM5,PLXNC1,TIGIT,LILRB4,LGALS1,CD300A,SOCS6,TRPV4,LILRB2,FXYD5,ADAM10,SERPINE2,EPHB2,CYP1B1,CD80,SPI1,UBASH3B,DTX1,LOXL3,CORO1C
GO:BP	aminoglycan metabolic process	GO:0006022	0.01734323628025724	1.7608698591369067	173	920	24	18123	HS3ST2,FUCA1,B3GNT7,B3GNT8,B3GAT1,HGF,HPSE,CHST13,ABCC5,B3GNT2,GNS,CLN6,HEXB,B4GALT5,SDC3,HEXA,GUSB,B3GALNT1,HS3ST3A1,HS2ST1,ARSB,CHST11,CHST15,GLB1
GO:BP	negative regulation of mononuclear cell proliferation	GO:0032945	0.018841514775159433	1.7248841847677758	88	920	16	18123	GPNMB,VSIG4,IL10,FCGR2B,HLA-DRB1,TYROBP,HAVCR2,CR1,LGALS9C,CD86,LILRB4,CD300A,LYN,BTK,LILRB2,CD80
GO:BP	interleukin-10 production	GO:0032613	0.022070211407049036	1.6561935067805698	61	920	13	18123	TREM2,LILRA5,FCGR2B,HLA-DRB1,TYROBP,HGF,ISG15,TLR4,TNFSF4,CD83,TLR2,TIGIT,LILRB4
GO:BP	regulation of interleukin-10 production	GO:0032653	0.022070211407049036	1.6561935067805698	61	920	13	18123	TREM2,LILRA5,FCGR2B,HLA-DRB1,TYROBP,HGF,ISG15,TLR4,TNFSF4,CD83,TLR2,TIGIT,LILRB4
GO:BP	positive regulation of inflammatory response	GO:0050729	0.023533936299829188	1.6283054264015449	142	920	21	18123	TREM2,LILRA5,NLRP12,CCL3,TNFSF18,S100A9,PLA2G7,TLR7,S100A12,DDTL,SNCA,TLR4,LPL,TNFSF4,TLR2,GRN,SUCNR1,FFAR2,BTK,TRPV4,NUPR1
GO:BP	apoptotic cell clearance	GO:0043277	0.02516038926585311	1.599282644041386	53	920	12	18123	TREM2,C4B,MERTK,MARCO,TYROBP,CCL2,SCARB1,C2,CD300LF,C4A,TXNDC5,RHOBTB1
GO:BP	eosinophil migration	GO:0072677	0.025237145365337582	1.5979597707509927	23	920	8	18123	CCL11,CCL3,CCL4,CCL4L2,CCL8,CCL2,LGALS3,CD300A
GO:BP	plasma lipoprotein particle clearance	GO:0034381	0.02617052569490869	1.5821875534738001	71	920	14	18123	APOC1,TREM2,MSR1,LIPA,APOE,APOC2,SOAT1,NCEH1,NPC2,HMOX1,SCARB1,LRPAP1,NPC1,APOBR
GO:BP	positive regulation of chemokine production	GO:0032722	0.02617052569490869	1.5821875534738001	71	920	14	18123	AZU1,ADCYAP1,TLR7,HAVCR2,TLR4,LPL,TNFSF4,OAS1,HMOX1,OAS3,TLR2,AIF1,FFAR2,TRPV4
GO:BP	positive regulation of chemotaxis	GO:0050921	0.02629037419227635	1.580203232513482	143	920	21	18123	CXCL8,TREM2,AZU1,LGMN,CCL3,TNFSF18,C5AR1,CCL4,C3AR1,PLA2G7,CCR1,FPR2,P2RX4,AIF1,XCL2,CMKLR1,SUCNR1,TRPV4,ADAM10,MOSPD2,SPI1
GO:BP	oligosaccharide catabolic process	GO:0009313	0.028451846615119094	1.5458895412643228	12	920	6	18123	NEU4,GM2A,NEU1,HEXB,NEU3,MANBA
GO:BP	toll-like receptor 7 signaling pathway	GO:0034154	0.028451846615119094	1.5458895412643228	12	920	6	18123	RSAD2,TLR7,PIK3AP1,HAVCR2,UNC93B1,SCIMP
GO:BP	detection of molecule of bacterial origin	GO:0032490	0.028451846615119094	1.5458895412643228	12	920	6	18123	TREM2,C4B,LY96,TLR4,SCARB1,TLR2
GO:BP	regulation of innate immune response	GO:0045088	0.030026463227006684	1.5224958196975504	316	920	35	18123	TREM2,LILRA2,APOE,VSIG4,PPARG,FCGR2B,TYROBP,NLRC4,FCER1G,HAVCR2,ISG15,CR1,TLR4,A2M,FPR2,LAG3,OAS1,OAS3,GRN,LYN,FGR,FFAR2,ARRB2,HCK,SH2D1B,IFNGR2,IFNGR1,DUSP10,RNF135,PRKACB,CD160,USP18,LAMP1,PIK3R6,SPI1
GO:BP	lymphocyte chemotaxis	GO:0048247	0.032025655065113436	1.4945019782654154	63	920	13	18123	CCL3L3,CCL15,CCL11,CCL3,CCL4,CCL18,CCL4L2,CXCL16,CCL8,CCL2,XCL2,CCL23,ADAM10
GO:BP	regulation of regulated secretory pathway	GO:1903305	0.03269344018424375	1.4855393781524306	145	920	21	18123	CD177,FCGR2B,PRAM1,CD84,CALM3,ADGRE2,HMOX1,C12ORF4,CD300A,LYN,FGR,DOC2A,SCAMP5,APBA1,SYT17,CD160,LAMP1,PTAFR,P2RX1,ITGB2,SPI1
GO:BP	regulation of chemotaxis	GO:0050920	0.033312172630105115	1.4773970415659374	228	920	28	18123	CXCL8,TREM2,AZU1,LGMN,CCL3,TNFSF18,C5AR1,CCL4,C3AR1,PLA2G7,CCR1,DDTL,MPP1,CCL2,FPR2,PTPRO,P2RX4,AIF1,XCL2,CMKLR1,SUCNR1,LYN,TRPV4,ADAM10,RIN3,MOSPD2,SPI1,BST1
GO:BP	regulation of bone resorption	GO:0045124	0.033598477904800216	1.473680396792278	46	920	11	18123	SPP1,HAMP,MC4R,OSCAR,CA2,GPR137B,DCSTAMP,TFRC,P2RX7,ATP6AP1,UBASH3B
GO:BP	carbohydrate metabolic process	GO:0005975	0.035356616384046614	1.4515293035020027	642	920	58	18123	SDS,DHDH,NEU4,LDHAL6B,FUCA1,NPL,B3GNT7,B3GNT8,GCNT3,NTSR1,ALDH1A1,PGK2,B3GAT1,AKR1B1,SNCA,GM2A,CHST13,GLA,OAS1,GALE,B3GNT2,IDH1,NEU1,HK2,HEXB,PFKFB3,RENBP,B4GALT5,PFKFB4,SLC2A5,HEXA,GALM,NAGK,GK,GUSB,B3GALNT1,GSTO1,NUPR1,PYGL,NEU3,HS2ST1,NANS,PC,PLEK,CHST11,GBGT1,NLN,PTAFR,TIGAR,CHST15,P2RX7,TPD52L2,GNPTAB,GNPDA1,GLB1,MANBA,SCARB2,TALDO1
GO:BP	response to tumor necrosis factor	GO:0034612	0.0362100491968172	1.4411708851279836	332	920	36	18123	CXCL8,ANKRD1,HAMP,CCL3L3,CCL15,CCL11,CCL3,TNFSF18,CCL4,DFNA5,TNFRSF17,CCL18,ASAH1,CCL4L2,CD14,CXCL16,CCL8,CCL2,TNFRSF9,TNFSF9,TNFSF4,ST18,LAPTM5,FCAR,XCL2,ADAM9,IL18BP,DCSTAMP,CCL23,ADAM10,LIMS1,GGT1,GBA,TNFSF13B,CYBA,TNFSF13
GO:BP	biological adhesion	GO:0022610	0.03736104765514899	1.4275809540567514	1509	920	113	18123	SPP1,CXCL8,SIGLEC8,OLR1,CCL11,ITGAD,AZU1,SIRPB1,TNFSF18,SIGLEC7,MERTK,GPNMB,DUSP26,CCL4,VSIG4,OTOA,CLDN14,SIGLEC9,S100A9,IL10,ADGRE1,CD177,FOLR2,CCR1,FCGR2B,HLA-DRB1,HPSE,SIGLEC14,CCL2,NRP2,CD84,ADAM12,PLAUR,HAVCR2,ANOS1,SIGLEC1,SIGLEC11,CD22,OMG,CR1,SIGLEC5,TNFSF9,HFE,RAP2B,MILR1,ATP1B1,LGALS9C,CD86,FPR2,TNFSF4,PTPRO,LGALS3,LAG3,CD83,ADGRE2,LAPTM5,PLXNC1,SCARB1,AIF1,TIGIT,EBI3,ITGAX,ADAM9,LILRB4…
GO:BP	regulation of MAPK cascade	GO:0043408	0.039435942642307376	1.4041077737181467	734	920	64	18123	ALK,TREM2,LILRA5,CCL3L3,CCL15,CCL11,BIRC7,NLRP12,APOE,NECAB2,CCL3,HTR2B,GDF15,PDE6G,GPNMB,C5AR1,DUSP26,CCL4,RGS4,DFNA5,CCL18,CCR1,MARCO,FCGR2B,HLA-DRB1,HGF,ADCYAP1,S100A12,DDTL,CCL4L2,FPR1,CCL8,CCL2,GRM1,HAVCR2,TLR4,SDCBP,FPR2,LAPTM5,UCHL1,XCL2,LILRB4,PIK3R5,ARHGAP8,SIRPA,CD300A,LYN,CCL23,ARRB2,TRPV4,GRB2,NTRK1,PDE8A,SCIMP,PTPRJ,EPHB2,DUSP10,PIK3R6,ATP6AP2,P2RX7,ATP6AP1,GBA,NCF1,SPI1
GO:BP	cellular localization	GO:0051641	0.040146592932414356	1.396351305514485	3519	920	229	18123	OLR1,TREM2,SLC11A1,KCNJ5,AZU1,APOE,FTL,FABP3,PTPRN,NECAB2,SIRPB1,CCL3,CTSD,HTR2B,FUCA1,C5AR1,MCEMP1,CD68,SIGLEC9,S100A9,NTSR1,CSTB,C3AR1,SLC6A3,CD177,CTSZ,ASAH1,FCGR2B,HLA-DRB1,TYROBP,HGF,CTSB,S100A12,SCIN,DERL3,HPSE,FPR1,PSAP,FCER1G,RPH3A,CD14,RRAGD,PRAM1,FCHO2,RAB20,OSCAR,SIGLEC14,AKAP5,FCGR2A,CD84,PLAUR,BMF,SLC6A12,BHLHA15,SNCA,MX1,LHFPL2,CALM3,GM2A,CR1,SIGLEC5,SDCBP,LAIR1,HFE,RAP2B,MILR1,LILR…
GO:BP	positive regulation of leukocyte cell-cell adhesion	GO:1903039	0.040810523902405575	1.3892278299642111	243	920	29	18123	SIRPB1,HLA-DRB1,CCL2,HAVCR2,CR1,TNFSF9,CD86,TNFSF4,CD83,AIF1,EBI3,LILRB4,LGALS1,HLA-DMB,SIRPA,LYN,RAG1,TFRC,LILRB2,GRB2,VNN1,DUSP10,CD160,PTAFR,PIK3R6,PDCD1,TNFSF13B,ITGB2,CD80
GO:BP	phagosome maturation	GO:0090382	0.041869778016017364	1.3780993416326361	47	920	11	18123	ATP6V0D2,RAB20,MCOLN1,ATP6V1C1,ATP6V0A1,ATP6V1B2,ATP6V0D1,RAB39A,RAB32,ATP6V1F,ATP6V0E1
GO:BP	lipid catabolic process	GO:0016042	0.042929767292288604	1.3672414656773018	348	920	37	18123	SPP1,ALK,APOC1,NEU4,LIPA,APOE,FABP3,FUCA1,ACOXL,CYP27A1,PLD3,PLA2G15,APOC2,PLA2G7,ASAH1,HSD17B14,NCEH1,MGLL,GM2A,GLA,LPL,SCARB1,SMPDL3B,IDH1,ACER3,NEU1,GALC,HEXB,HEXA,ABHD12,NEU3,PNPLA3,ABHD3,PPT1,PLBD1,CYP1B1,GBA
GO:BP	glycosaminoglycan metabolic process	GO:0030203	0.04296668821307874	1.3668681195814916	159	920	22	18123	HS3ST2,FUCA1,B3GNT7,B3GAT1,HGF,HPSE,CHST13,ABCC5,B3GNT2,GNS,CLN6,HEXB,B4GALT5,SDC3,HEXA,GUSB,HS3ST3A1,HS2ST1,ARSB,CHST11,CHST15,GLB1
GO:BP	ceramide metabolic process	GO:0006672	0.043142624983972	1.3650934340741863	104	920	17	18123	NEU4,PLA2G15,ASAH1,GM2A,GLA,ACER3,NEU1,GALC,CLN6,HEXB,B4GALT5,HEXA,NEU3,UGCG,COL4A3BP,GBA,P2RX1
GO:BP	positive regulation of interleukin-6 production	GO:0032755	0.044902198426832726	1.3477323952713063	94	920	16	18123	LILRA5,LILRA2,TYROBP,ADCYAP1,TLR7,TLR4,LPL,TNFSF4,TLR2,AIF1,POU2AF1,TRPV4,LILRB2,SCIMP,PTAFR,CYBA
GO:BP	regulation of osteoclast differentiation	GO:0045670	0.04572643616940123	1.3398326453780394	65	920	13	18123	TREM2,CCL3,CCR1,TYROBP,CA2,TLR4,LILRB3,GPR137B,LILRB4,MAFB,MITF,ATP6AP1,UBASH3B
GO:BP	cell adhesion	GO:0007155	0.04918807398711181	1.308140182383653	1502	920	112	18123	SPP1,CXCL8,SIGLEC8,OLR1,CCL11,ITGAD,AZU1,SIRPB1,TNFSF18,SIGLEC7,MERTK,GPNMB,DUSP26,CCL4,VSIG4,OTOA,CLDN14,SIGLEC9,S100A9,IL10,ADGRE1,CD177,FOLR2,CCR1,FCGR2B,HLA-DRB1,HPSE,SIGLEC14,CCL2,NRP2,CD84,ADAM12,PLAUR,HAVCR2,ANOS1,SIGLEC1,SIGLEC11,CD22,OMG,CR1,SIGLEC5,TNFSF9,HFE,RAP2B,MILR1,ATP1B1,LGALS9C,CD86,FPR2,TNFSF4,PTPRO,LGALS3,LAG3,CD83,ADGRE2,LAPTM5,PLXNC1,AIF1,TIGIT,EBI3,ITGAX,ADAM9,LILRB4,LGALS1…
