# Supplementary material for: Associations Between the Purinergic Receptor P2X7 and Leprosy Disease
Source: Front Genet. 2021 Nov 2;12:730991. doi: 10.3389/fgene.2021.730991 (PMC8593470; doi:10.3389/fgene.2021.730991)
Supplement: Supplementary Table 7 — Clinical variant information. [file Table_7.XLSX]

## Sheet: ClinVar_SNP_information
refsnp_id	chr_name	chrom_start	associated_variant_risk_allele	PolyPhen_prediction	SIFT_prediction
rs17525809	12	121154886		benign	deleterious
rs28360447	12	121162435		probably damaging	deleterious
rs208294	12	121162450		probably damaging	deleterious
rs7958311	12	121167552		possibly damaging	tolerated
rs1718119	12	121177300		benign	tolerated
rs2230911	12	121177328		benign	tolerated
rs3751143	12	121184501	C	probably damaging	deleterious
rs34219304	12	121184578		benign	tolerated
rs1653624	12	121184717		probably damaging	deleterious
